# Supplementary material for: Taurine depletion during fetal and postnatal development blunts firing responses of neocortical layer II/III pyramidal neurons
Source: Front Mol Neurosci. 2022 Nov 17;15:806798. doi: 10.3389/fnmol.2022.806798 (PMC9712787; doi:10.3389/fnmol.2022.806798)
Supplement: Supplementary file 2 [file Data_Sheet_2.xlsx]

## Sheet: ％CFC descending order
Serial No.	Antibody Codes	Target Protein Name	Phospho Site (Human)	Full Target Protein Name	Flag-WT	Globally Normalized - WT	%Error Range WT	Log2 (Intensity Corrected) - WT	Flag-Taut KO	Globally Normalized - Taut KO	%Error Range Taut KO	Log2 (Intensity Corrected) - Taut KO	%CFC (Taut KO from WT)	Best Leads	Z-score (WT)	Z-score (Taut KO)	Z-score Difference (Taut KO-WT)	Z-ratio (Taut KO, WT)	Block	Row	Column	Refseq	Uniprot Link	Potentially Mis-printed Spots
810	PN082-1	STAT3	Y705	Signal transducer and activator of transcription 3	0, 0	16.2049	108.125	2.78701	0, 0	1544.74	3.21883	9.64541	9448.51	Best	-2.0639	0.093906	2.15781	14.4508	11	10	9	NP_003141	P40763
479	PK048-1	MEK1	T386	MAPK/ERK protein-serine kinase 1 (MKK1)	0, 0	470.245	1862.48	7.64592	0, 0	1579.48	26.0753	9.67749	236.446		-0.460905	0.104378	0.565283	3.78569	1	8	7	NP_002746	Q02750
638	NN089	PI3-Kinase	Pan-specific	Phosphatidylinositol 3-kinase regulatory subunit alpha	0, 0	88.9274	32.2289	5.24321	0, 0	289.871	0.505664	7.23152	226.508		-1.25358	-0.693991	0.55959	3.74756	6	9	8	NP_852664	P27986
493	NK102	MEK3b	Pan-specific	MAPK/ERK protein-serine kinase 3 beta isoform (MKK3 beta)	0, 0	37.399	55.2041	3.99358	0, 0	115.963	38.5714	5.90977	210.588		-1.66584	-1.12541	0.540434	3.61927	8	9	1	NP_659731	P46734
712	NP023	PTEN	Pan-specific	Phosphatidylinositol-3,4,5-trisphosphate 3-phosphatase and protein phosphatase and tensin homolog deleted on chromosome 10	0, 0	2.2422	94.4751	0.49057	0, 0	6.69699	143.083	1.79577	199.178		-2.82152	-2.46823	0.35329	2.36598	15	10	4	NP_000305	P60484	FLAG
418	PK034-1	JAK2	Y1007+Y1008	Janus protein-tyrosine kinase 2	0, 0	8.5462	17.7033	1.86394	0, 0	25.4281	289.892	3.72061	198.035		-2.36843	-1.83996	0.528475	3.53918	15	8	4	NP_004963	O60674
709	PN104	Progesterone Receptor	S294	Progesterone receptor	0, 0	71.8702	10.8564	4.93598	0, 0	163.345	190.074	6.40403	127.658		-1.35494	-0.964083	0.390857	2.61756	15	10	2	NP_000917	P06401
837	NN110	TRADD	Pan-specific	Tumor necrosis factor receptor type 1 associated DEATH domain protein	0, 0	251.845	17.459	6.74505	0, 0	551.547	43.9506	8.15959	119.369		-0.758112	-0.391066	0.367046	2.4581	10	10	10	NP_003789	Q15628
524	NK105-4	MKK6	Pan-specific	MAPK/ERK protein-serine kinase 6 (MKK6)	0, 0	5640.12	3.80704	11.2302	0, 0	12178.5	11.2641	12.6243	116.287	Best	0.721568	1.06622	0.344655	2.30815	3	9	3	NP_002749.2	P52564
326	NK067	GRK2	Pan-specific	G protein-coupled receptor-serine kinase 2	0, 0	823.994	14.0445	8.45515	0, 0	1719.89	9.3049	9.80036	109.075	Best	-0.193936	0.144482	0.338418	2.26637	3	8	1	NP_001610	P25098
723	PG001	PYK	pTyr	Generic phosphotyrosine	0, 0	8.61428	26.5248	1.87539	0, 0	17.5603	70.9751	3.1865	104.192		-2.36466	-2.01429	0.350365	2.34639	6	9	11
528	NP007	MKP2	Pan-specific	MAP kinase phosphatase 2 (VH2)	0, 0	109.887	19.7015	5.54853	0, 0	222.243	9.04872	6.84825	102.585		-1.15285	-0.819092	0.333763	2.2352	6	8	9	NP_001385	Q13115
701	PN062	PRAS40	T246	Proline-rich Akt substrate 40 kDa (Akt1S1)	0, 0	189.493	57.7163	6.33466	0, 0	381.069	164.17	7.62616	101.435		-0.893504	-0.565179	0.328325	2.19878	15	9	11	NP_115751	Q96B36
608	PK752	PAK4	S474	p21-activated kinase 4	0, 0	8559.07	2.74465	11.8319	0, 0	17197.5	10.1681	13.1222	101.263	Best	0.920084	1.22873	0.308641	2.06696	3	9	7	NP_001014831.1	O96013
703	NK149-2	PRK2	Pan-specific	Protein kinase C-related protein-serine kinase 2	0, 0	497.698	7.21379	7.72778	0, 0	996.368	46.4911	9.01279	100.53		-0.433899	-0.112581	0.321318	2.15186	7	10	1	NP_006247	Q16513
316	PK641	FRK	Y387	Tyrosine-protein kinase FRK	0, 0	2328.44	14.0305	9.9538	0, 0	4589.76	50.1022	11.2165	97.447	Best	0.300484	0.606699	0.306215	2.05071	7	7	9	NP_002022.1	P42685
764	PK100-2	RSK1/2	S363/S369	Ribosomal S6 protein-serine kinase 1/2	0, 0	415.643	131.674	7.46786	0, 0	809.96	7.83326	8.71396	95.1947		-0.519651	-0.21012	0.309531	2.07292	9	10	4	NP_002944	Q15418
420	NK086	JAK3	Pan-specific	Janus protein-tyrosine kinase 3	0, 0	946.402	9.70237	8.65497	0, 0	1801.61	15.5644	9.86733	90.6828	Best	-0.128013	0.166342	0.294355	1.97129	3	8	7	NP_000206	P52333
761	PK158	RSK1	T348	Ribosomal S6 protein-serine kinase 1	0, 0	671.548	38.8132	8.16	0, 0	1271.8	129.117	9.36491	89.6997		-0.291306	0.00235103	0.293657	1.96662	15	9	4	NP_002944	Q15418
718	NP024	PTP1B	Pan-specific	Protein-tyrosine phosphatase 1B	0, 0	173.991	52.7763	6.21153	0, 0	327.429	33.3925	7.40729	88.5016		-0.934125	-0.636618	0.297507	1.9924	2	9	10	NP_002818	P18031
365	NN058	Hsp47	Pan-specific	Heat shock 47 kDa protein (collagen-binding protein 1, colligin 1)	0, 0	1614.41	53.2305	9.42545	0, 0	2937.54	7.57126	10.5726	82.261	Best	0.126177	0.396559	0.270382	1.81074	9	7	9	NP_001226	P29043
681	PK132	PKR1	T446	Double-stranded RNA-dependent protein-serine kinase	0, 0	110.685	48.9587	5.55897	0, 0	200.404	30.7878	6.69902	81.361		-1.14941	-0.867798	0.281611	1.88594	8	10	1	NP_002750	P19525
791	NK146-2	Snk	Pan-specific	Polo-like protein kinase 2 (serum -inducible kinase (SNK))	0, 0	1556.09	21.4908	9.37236	0, 0	2755.52	31.7094	10.4804	77.3764	Best	0.108662	0.366438	0.257776	1.72632	3	10	5	NP_006613	Q9NYY3
672	NK140	PKCt	Pan-specific	Protein-serine kinase C theta	0, 0	225.706	2.9364	6.58696	0, 0	398.093	3.95532	7.68922	76.6712		-0.810267	-0.544598	0.265669	1.77918	4	9	11	NP_006248	Q04759
727	NN092-1	Rac1	Pan-specific	Ras-related C3 botulinum toxin substrate 1	0, 0	319.86	0.942431	7.08995	0, 0	563.913	23.9658	8.19158	76.5945		-0.644325	-0.380625	0.2637	1.76599	6	10	1	NP_001782	P63000
229	NK052-4	EGFR	Pan-specific	Epidermal growth factor receptor-tyrosine kinase	0, 0	21783.4	11.549	13.1796	0, 0	37967.7	3.73186	14.2647	74.5878	Best	1.3647	1.60166	0.236961	1.58692	3	7	7	NP_005219	P00533
702	NK149	PRK2	Pan-specific	Protein kinase C-related protein-serine kinase 2	0, 0	2544.97	4.07394	10.0821	0, 0	4395.14	48.1723	11.1539	72.988	Best	0.342807	0.586296	0.24349	1.63065	3	10	1	NP_006247	Q16513
225	NP043-2	DUSP9	Pan-specific	Dual specificity protein phosphatase 9	0, 0	7863.61	4.43133	11.7096	0, 0	13573.6	54.168	12.7808	72.902	Best	0.879748	1.1173	0.237548	1.59085	11	7	4	NP_001386.1	Q99956
620	PK063	PDGFRa	Y754	Platelet-derived growth factor receptor kinase alpha	0, 0	324.004	13.6752	7.10852	0, 0	556.398	5.74893	8.17223	72.0126		-0.638198	-0.386942	0.251256	1.68266	3	9	9	NP_006197.1	P16234
128	PK563	CDK1	Y19	Cyclin-dependent protein-serine kinase 1	0, 0	373.518	5.27424	7.31369	0, 0	639.458	19.3862	8.37296	71.485		-0.570512	-0.321422	0.24909	1.66815	11	6	9	NP_001777	P06493
482	NK100-1	MEK2	Pan-specific	MAPK/ERK protein-serine kinase 2 (MKK2)	0, 0	61.6711	23.1312	4.71518	0, 0	105.476	25.706	5.77302	71.3151		-1.42778	-1.17005	0.257737	1.72606	12	8	10	AAH00471.1	P36507
719	NP025	PTP1C	Pan-specific	Protein-tyrosine phosphatase 1C (SHP1, SHPTP1)	0, 0	501.676	25.6587	7.73927	0, 0	833.459	8.99435	8.75522	66.4127		-0.43011	-0.196652	0.233458	1.56347	6	9	10	NP_002822	P29350
792	NN145	SOCS2	Pan-specific	Suppressor of cytokine signaling 2	0, 0	2185.37	15.4402	9.86232	0, 0	3609.69	8.62657	10.8699	65.4513	Best	0.270303	0.493587	0.223284	1.49533	7	10	5	NP_003868.1	O14508
388	NN064	IkBa	Pan-specific	Inhibitor of NF-kappa-B alpha (MAD3)	0, 0	4778.11	9.3311	10.9909	0, 0	7790.05	13.5295	11.9797	63.3087	Best	0.642626	0.855814	0.213188	1.42772	8	8	4	NP_065390	P25963
107	PN018	Caveolin 2	S36	Caveolin 2	0, 0	380.294	86.0735	7.33963	0, 0	617.805	42.8103	8.32326	62.7262		-0.561955	-0.337644	0.224311	1.50221	4	6	10	NP_001224	P51636
731	NK155-5	Raf1	Pan-specific	Raf1 proto-oncogene-encoded protein-serine kinase	0, 0	4118.91	6.67987	10.7767	0, 0	6654.83	62.7711	11.7524	61.8378		0.571967	0.781645	0.209679	1.40421	6	10	2	NP_002871	P04049
807	NN103	STAT2	Pan-specific	Signal transducer and activator of transcription 2	0, 0	2746.27	18.6858	10.1919	0, 0	4414.89	17.8583	11.1604	61.0282	Best	0.37904	0.588408	0.209368	1.40213	3	10	9	NP_005410	P52630
45	NK007-2	ASK1	Pan-specific	Apoptosis signal regulating protein-serine kinase 1	0, 0	1504.92	10.2936	9.32412	0, 0	2417.71	110.717	10.2917	60.9225		0.0927481	0.30485	0.212102	1.42044	3	6	6	NP_005914	Q99683
596	PK166	p70 S6K	S411	Ribosomal protein S6 kinase beta-1	0, 0	228.345	8.99304	6.60373	0, 0	363.154	33.3003	7.55669	59.3028		-0.804734	-0.587855	0.21688	1.45244	12	9	9	NP_003152	P23443
504	NK108-2	MEKK2	Pan-specific	MAPK/ERK kinase kinase 2	0, 0	472.49	10.9418	7.65279	0, 0	742.567	7.52062	8.58863	57.4233		-0.458638	-0.251027	0.207612	1.39037	3	8	9	NP_006600	Q9Y2U5
391	NN065	IkBb	Pan-specific	Inhibitor of NF-kappa-B beta (thyroid receptor interacting protein 9)	0, 0	1711.68	1.92441	9.50985	0, 0	2688.55	9.76344	10.4449	57.3331	Best	0.154022	0.354851	0.200829	1.34494	16	8	4	NP_002494	Q15653
98	NN017-2	Caspase 7	Pan-specific	Caspase 7 (ICE-like apoptotic protease 3 (ICE-LAP3), Mch3)	0, 0	948.76	28.2103	8.65856	0, 0	1483.67	34.4553	9.58721	56.6413		-0.126829	0.0749105	0.201739	1.35104	4	6	8	NP_01218	P55210
795	NN099	SODD	Pan-specific	Silencer of death domains (Bcl2 associated athanogene 4 (BAG4))	0, 0	3276.55	26.4605	10.4466	0, 0	5111.4	21.3288	11.3718	56.2604		0.463068	0.65739	0.194322	1.30137	3	10	6	NP_004865	O95429
490	NK101-3	MEK3	Pan-specific	MAPK/ERK protein-serine kinase 3 beta isoform (MKK3 beta)	0, 0	1323.99	3.22068	9.13933	0, 0	2054.68	33.0391	10.057	55.4481	Best	0.0317824	0.228235	0.196452	1.31564	12	8	11	NP_659732	P46734
100	NN021	Catenin b	Pan-specific	Catenin (cadherin-associated protein) beta 1	0, 0	4719.52	1.75416	10.9731	0, 0	7299.44	9.83972	11.8858	54.9234	Best	0.636754	0.825182	0.188429	1.2619	12	6	8	NP_001895	P35222
112	NK025-6	Cdc2 p34	Pan-specific	Cyclin-dependent protein-serine kinase 1	0, 0	1340.71	5.16667	9.15744	0, 0	2072.43	14.5167	10.0694	54.8355	Best	0.0377576	0.232287	0.194529	1.30276	12	6	11	NP_001777	P06493
748	NK157	RIP2/RICK	Pan-specific	Receptor-interacting serine/threonine-protein kinase 2 (RIPK2)	0, 0	71.3396	4.97433	4.92529	0, 0	110.115	13.985	5.83512	54.6107		-1.35847	-1.14978	0.208688	1.39758	9	9	11	NP_003812	O43353
33	PK523	ANKRD3	S438	Ankyrin repeat domain protein-serine kinase 3 (RIPK4, DIK)	0, 0	272.318	78.4243	6.85781	0, 0	418.764	36.3756	7.76225	54.0345		-0.720912	-0.52076	0.200152	1.34042	3	6	3	NP_065690.2	P57078
254	NK054-2	ErbB2	Pan-specific	ErbB2 (Neu) receptor-tyrosine kinase	0, 0	4647.57	17.4647	10.9509	0, 0	7139.3	7.43987	11.8538	53.8703	Best	0.629441	0.814736	0.185295	1.24092	2	7	6	NP_004439	P04626
89	NK019-2	CAMK2d	Pan-specific	Calcium/calmodulin-dependent protein-serine kinase 2 delta	0, 0	457.766	27.3779	7.60712	0, 0	694.516	162.904	8.49212	51.9721		-0.473706	-0.282529	0.191177	1.2803	9	6	5	NP_742126	Q13557
695	NP018	PP2Cd	Pan-specific	Protein-serine phosphatase 2C - catalytic subunit - delta isoform	0, 0	212.582	7.97226	6.50053	0, 0	322.302	16.4195	7.38452	51.8667		-0.838781	-0.64405	0.194731	1.30411	7	9	10	NP_110395	O15297
424	PK669	JAK3	Y980+Y981	Janus protein-tyrosine kinase 3	0, 0	1650.24	7.92232	9.45712	0, 0	2492.81	15.1688	10.3358	51.3097	Best	0.136623	0.319255	0.182631	1.22308	7	8	7	NP_000206	P52333
38	NK205-2	A-Raf	Pan-specific	A-Raf proto-oncogene serine/threonine-protein kinase	0, 0	3705.77	2.04856	10.6242	0, 0	5580.05	12.8792	11.4983	50.829	Best	0.52166	0.698699	0.17704	1.18563	3	6	5	NP_001645.1	P10398
817	NN108	STI1	Pan-specific	Stress induced phosphoprotein 1 (Hsc70/Hsp90 organizing protein (Hop))	0, 0	95.4122	43.3705	5.34476	0, 0	143.056	6.32475	6.21269	50.1849		-1.22008	-1.02654	0.193541	1.29614	10	10	5	NP_006810	P31948
556	NN071	NFkappaB p65	Pan-specific	NF-kappa-B p65 nuclear transcription factor	0, 0	3941.89	0.823782	10.7133	0, 0	5865.83	3.90767	11.5704	49.0563		0.551059	0.722219	0.17116	1.14625	5	8	10	NP_003989	Q04206
676	NK142	PKD (PKCm)	Pan-specific	Protein-serine kinase C mu (Protein kinase D)	0, 0	1249.26	31.7191	9.05551	0, 0	1855.4	20.2887	9.90977	48.7683		0.0041308	0.180194	0.176064	1.17909	12	9	11	NP_002733	Q15139
243	NN039-1	eIF4E	Pan-specific	Eukaryotic translation initiation factor 4 (mRNA cap binding protein)	0, 0	164.397	23.8849	6.1297	0, 0	242.683	12.5548	6.97518	47.8669		-0.961123	-0.77766	0.183463	1.22865	10	7	3	NP_001959	P06730
314	NN044	Fos	Pan-specific	Fos-c FBJ murine osteosarcoma oncoprotein-related transcription factor	0, 0	4438.42	28.9769	10.8845	0, 0	6549.6	5.06351	11.7294	47.8126		0.607526	0.77414	0.166614	1.11581	3	7	9	NP_005243	P01100
602	NP008	PAC1	Pan-specific	Dual specificity MAP kinase protein phosphatase	1, 0	959.334	0.0587199	8.67455	1, 0	1407.98	25.7097	9.51166	47.0114		-0.121554	0.0502516	0.171805	1.15058	7	9	5	NP_004409	Q05923
520	NK103-4	MKK4	Pan-specific	MAPK/ERK protein-serine kinase 4 (MKK4)	0, 0	15677	7.04131	12.705	0, 0	22797.2	27.4391	13.5288	45.6607		1.20814	1.36146	0.153323	1.0268	3	9	2	NP_003001	P45985
816	NN107	STAT6	Pan-specific	Signal transducer and activator of transcription 6	0, 0	1106.29	14.4852	8.88017	0, 0	1606.84	16.5097	9.70227	45.4891		-0.053717	0.112466	0.166183	1.11292	6	10	5	NP_003144	P42226
389	NN064-2	IkBa	Pan-specific	Inhibitor of NF-kappa-B alpha (MAD3)	0, 1	1042.22	3.78592	8.79409	0, 1	1505.84	36.0791	9.60861	44.7259		-0.0821136	0.0818944	0.164008	1.09836	3	8	4	NP_065390	P25963
637	NN088	PERP	Pan-specific	p53-induced protein PIGPC1	0, 0	1854.58	0.0809897	9.62553	0, 0	2666.87	8.71707	10.4332	44.0393		0.192186	0.351038	0.158853	1.06383	2	9	8	NP_071404	Q9H230
813	NN105	STAT5A	Pan-specific	Signal transducer and activator of transcription 5A	0, 0	2185.37	43.0013	9.86232	0, 0	3130.28	6.86442	10.6643	43.4779		0.270302	0.426485	0.156183	1.04595	11	10	10	NP_003143	P42229
139	NK027-2	CDK4	Pan-specific	Cyclin-dependent protein-serine kinase 4	0, 0	944.024	17.3788	8.65134	0, 0	1342.55	19.5319	9.44301	42.4532		-0.129211	0.0278442	0.157055	1.0518	7	7	1	NP_000066	P11802
215	NP007-3	DUSP4	Pan-specific	Dual specificity protein phosphatase 4	0, 0	16881.2	10.9759	12.8118	0, 0	23997.7	12.6643	13.6029	42.3939		1.24336	1.38563	0.142268	0.952763	3	7	2	NP_001385.1	Q13115
720	NP026	PTP1D/SHP2	Pan-specific	Protein-tyrosine phosphatase 1D (SHP2, SHPTP2, Syp, PTP2C)	0, 0	176.143	8.39484	6.22926	0, 0	250.342	34.1983	7.02001	42.362		-0.928275	-0.763027	0.165248	1.10666	10	9	10	NP_002825	Q06124
410	PN046-2	IRS1	Y1179	Insulin receptor substrate 1	0, 0	740.429	33.285	8.30087	0, 0	1049.75	13.2046	9.08808	42.0123		-0.244831	-0.0880069	0.156824	1.05025	3	8	3	NP_005535	P35568
8	NK001-2	Abl	Pan-specific	Abelson proto-oncogene-encoded protein-tyrosine kinase	0, 0	6499.82	26.7933	11.4348	0, 0	9181.25	6.90465	12.2167	41.4901		0.789092	0.93319	0.144098	0.965023	16	6	2	NP_005148	P00519
400	NK079	Insulin Receptor b	Pan-specific	Insulin receptor beta chain	0, 0	146.675	44.3182	5.96514	0, 0	206.474	38.8119	6.74207	41.0051		-1.01541	-0.853747	0.161665	1.08267	4	8	7	NP_000199	P06213
60	NN005	Bax	Pan-specific	Apoptosis regulator Bcl2-associated X protein	0, 0	9127.41	7.33018	11.9246	0, 0	12776.8	4.72604	12.6935	40.2169		0.950684	1.08881	0.138124	0.925012	2	6	4	NP_620116	Q07812
298	PK629	FAK	Y577	Focal adhesion protein-tyrosine kinase	0, 0	387.978	9.90537	7.36849	0, 0	542.979	41.6868	8.13701	40.1847		-0.552433	-0.398438	0.153995	1.0313	16	7	10	NP_005598	Q05397
157	PK579	Chk1	S345	Checkpoint protein-serine kinase 1	0, 0	786.825	8.21616	8.38856	0, 0	1099.14	9.124	9.15442	39.927		-0.215904	-0.0663533	0.149551	1.00154	10	6	10	NP_001265	O14757
233	PK122-1	EGFR	Y1068	Epidermal growth factor receptor-tyrosine kinase	0, 0	247.891	16.0817	6.72222	0, 0	345.026	55.8219	7.48282	39.4171		-0.765643	-0.611967	0.153676	1.02917	7	7	6	NP_005219	P00533
804	NN102-NN124	STAT1	Pan-specific	Signal transducer and activator of transcription 1 alpha	0, 0	1481.21	7.54475	9.30121	0, 0	2049.36	13.2835	10.0532	38.5885		0.0851893	0.227014	0.141824	0.949794	11	10	8	NP_009330	P42224
219	NP040-2	DUSP6	Pan-specific	Dual specificity protein phosphatase 6	0, 0	7514.56	4.81974	11.6441	0, 0	10390.9	3.47289	12.3953	38.5081		0.858138	0.991472	0.133334	0.892933	3	7	3	NP_001937.2	Q16828
192	NN033	CytoC	Pan-specific	Cytochrome C	0, 0	2463.97	5.06821	10.0354	0, 0	3401.04	26.3384	10.784	38.2617		0.327412	0.46555	0.138137	0.925103	12	7	2	NP_061820	P99999
519	PK714	MKK3	Y230	MAPK/ERK protein-serine kinase 3 beta isoform (MKK3 beta)	0, 0	691.911	1.15985	8.2031	0, 0	952.716	20.2683	8.94816	37.9237		-0.277088	-0.133677	0.143411	0.96042	3	9	1	NP_002747.2	P46734
140	PK569	CDK4	T172	Cyclin-dependent protein-serine kinase 4	0, 0	1059.1	2.01797	8.81728	0, 0	1457.55	3.83577	9.56159	37.8513		-0.074463	0.0665469	0.14101	0.94434	3	7	1	NP_000066	P11802
824	NK175-5	TAK1	Pan-specific	TGF-beta-activated protein-serine kinase 1	0, 0	2072.77	29.3944	9.786	0, 0	2833.58	33.0711	10.5207	36.9335		0.245126	0.379592	0.134467	0.900521	6	10	7	NP_663306	O43318
123	NN023	Cdc34	Pan-specific	Cell division cycle 34 (ubiquitin-conjugating ligase)	0, 0	851.511	11.933	8.50254	0, 0	1163.84	1.79584	9.23693	36.9078		-0.178301	-0.0394212	0.13888	0.930073	7	6	8	NP_004350	P49427
713	NP023-3	PTEN	Pan-specific	Phosphatidylinositol-3,4,5-trisphosphate 3-phosphatase and protein phosphatase and tensin homolog deleted on chromosome 10	0, 0	1867.3	4.2335	9.63539	0, 0	2547.42	20.7211	10.3671	36.6508		0.195439	0.32946	0.134022	0.897541	3	10	4	NP_000305.3	P60484
535	NN069	MSH2	Pan-specific	DNA mismatch repair protein mutS homolog2, colon cancer, nonpolyposis type 1	0, 0	420.799	35.0813	7.48564	0, 0	573.598	65.1333	8.21615	36.5393		-0.513783	-0.372606	0.141177	0.945459	2	8	11	NP_000242	P43246
711	NN142	PSD-95	Pan-specific	Disks large homolog 4	0, 0	964.485	23.6444	8.68227	0, 0	1311.08	26.077	9.40879	36.163		-0.119005	0.0166756	0.135681	0.908649	7	10	3	NP_001356.1	P78352
226	PN509	eEF1A1	Y141	Elongation factor 1-alpha 1	0, 0	1213.57	9.2098	9.0137	0, 0	1648.73	17.8412	9.73939	36.0848		-0.00966382	0.124584	0.134248	0.899054	15	7	4	NP_001393.1	P68104
44	NK007	ASK1	Pan-specific	Apoptosis signal regulating protein-serine kinase 1	0, 0	1725.93	17.183	9.52182	0, 0	2339.08	28.0764	10.244	35.7517		0.157969	0.289281	0.131312	0.87939	7	6	6	NP_005914	Q99683
161	NK036	CK1d	Pan-specific	Casein protein-serine kinase 1 delta	0, 0	743.852	5.28425	8.30753	0, 0	1007.69	19.7701	9.02909	35.6951		-0.242636	-0.107262	0.135374	0.906595	10	6	11	NP_001884	P48730
37	PN189	APP	T743	Amyloid beta A4 protein	0, 0	2688.82	50.5057	10.1614	0, 0	3640.09	13.0412	10.882	35.6053		0.368977	0.497537	0.12856	0.860966	3	6	4	NP_000475.1	P05067
110	NN186	CD63	Pan-specific	CF63 Antigen	0, 0	6175.81	5.42852	11.3611	0, 0	8360.58	8.40515	12.0816	35.6026		0.764754	0.889098	0.124343	0.832724	4	6	11	NP_001244318.1	P08962
334	PK650	GSK3a	Y284+Y285	Glycogen synthase-serine kinase 3 alpha	0, 0	491.294	3.94932	7.7091	0, 0	664.406	78.2471	8.42818	35.4622		-0.440064	-0.3034	0.136664	0.915233	11	8	2	NP_063937	P49840
874	NK187	ZAP70	Pan-specific	Zeta-chain (TCR) associated protein-tyrosine kinase, 70 kDa	0, 0	263.467	28.8441	6.81013	0, 0	355.922	2.77473	7.52767	35.3176		-0.73664	-0.597326	0.139314	0.93298	5	10	11	NP_003168	P43403
276	NK056-3	ERK2	Pan-specific	Extracellular regulated protein-serine kinase 2 (p42 MAP kinase)	0, 0	7868.16	12.8986	11.7105	0, 0	10577.3	1.52004	12.4209	34.6564		0.880024	0.999845	0.119821	0.802437	5	7	5	NP_002736	P28482
471	NK099-1	MEK1	Pan-specific	MAPK/ERK protein-serine kinase 1 (MKK1)	1, 0	516.272	33.1669	7.78064	1, 0	693.995	7.22047	8.49104	34.6489		-0.41646	-0.282883	0.133577	0.894562	4	8	9	NP_002746	Q02750
784	PN185	Smad2	T220	Mothers against decapentaplegic homolog 2	0, 0	254.169	16.3596	6.7583	0, 0	340.077	41.8886	7.46197	34.0228		-0.753739	-0.618771	0.134968	0.903878	12	10	9	NP_001003652	Q15796
600	NN123	p73	Pan-specific	Tumor suppressor protein p73	0, 0	728.71	65.2853	8.27786	0, 0	973.764	33.3861	8.97968	33.8519		-0.252425	-0.123387	0.129037	0.864161	7	9	4	NP_005418	O15350
809	NN104	STAT3	Pan-specific	Signal transducer and activator of transcription 3	0, 0	469.517	17.4476	7.64369	0, 0	621.485	34.0728	8.33183	32.5882		-0.461642	-0.334847	0.126795	0.849142	15	10	9	NP_003141	P40763
494	NK103	MEK4	Pan-specific	MAPK/ERK protein-serine kinase 4 (MKK4)	0, 0	2392.88	5.75136	9.99319	0, 0	3154.7	5.70532	10.6755	32.0572		0.313478	0.430143	0.116665	0.781304	4	9	2	NP_003001	P45985
796	PN077	SOX9	S181	SRY (sex determining region Y)-box 9 (campomelic dysplasia, autosomal sex-reversal)	0, 0	743.061	7.01546	8.30599	0, 0	979.45	12.8674	8.98808	32.0332		-0.243142	-0.120646	0.122497	0.820358	7	10	6	NP_000337	P48436
674	PK090-1	PKCt	S695	Protein-serine kinase C theta	0, 0	154.141	23.9751	6.03677	0, 0	202.963	38.0806	6.71733	31.8933		-0.99178	-0.861824	0.129956	0.870314	16	9	10	NP_006248	Q04759
581	PK741	p38b MAPK	T180+pY182	Mitogen-activated protein-serine kinase p38 beta	0, 0	1529.31	11.9616	9.34732	0, 0	2010.79	26.5282	10.0258	31.7033		0.100401	0.218068	0.117667	0.788011	16	9	5	NP_002742.3	Q15759
366	NN059-1	Hsp60	Pan-specific	Heat shock 60 kDa protein 1 (chaperonin, CPN60)	0, 0	1173.58	38.6904	8.96535	0, 0	1542.81	16.0779	9.6436	31.682		-0.0256143	0.0933159	0.11893	0.796473	13	7	9	NP_002147	P10809
246	PN031	eIF4G	S1108	Eukaryotic translation initiation factor 4 gamma 1	0, 0	2343.79	8.10256	9.96328	0, 0	3076.45	14.7414	10.6393	31.4792		0.303612	0.418317	0.114704	0.768173	14	7	3	NP_004944	Q04637
610	NK200-2	PAKg	Pan-specific	p21-activated kinase 2 (gamma) (serine/threonine-protein kinase PAK 2)	0, 1	1132.77	19.3165	8.9143	0, 1	1486.66	26.69	9.59011	31.4604		-0.0424581	0.0758578	0.118316	0.792359	7	9	7	NP_002568.2	Q13177
396	NN161	IKKg/NEMO	Pan-specific	I-kappa-B kinase gamma/NF-kappa-B essential modulator	0, 0	146.182	39.0123	5.96028	0, 0	191.728	51.0906	6.63517	31.3763		-1.01701	-0.888639	0.128375	0.859725	4	8	6	NP_003630	Q9Y6K9
2	PN001	4E-BP1	S65	Eukaryotic translation initiation factor 4E binding protein 1 (PHAS1)	0, 0	24.0327	77.8957	3.35558	0, 0	31.5059	65.608	4.02981	31.3155		-1.87633	-1.73904	0.137292	0.919443	12	6	1	NP_004086	Q13541
794	NN098	SOD (Cu/Zn)	Pan-specific	Superoxide dismutase 1	0, 0	198.164	10.0806	6.39921	0, 0	259.292	23.4231	7.07069	31.0662		-0.872209	-0.746486	0.125723	0.841964	15	10	5	NP_000445	Q6ND84
65	NN008	Bcl-xS/L	Pan-specific	Bcl2-like protein 1	0, 0	1540.25	8.10466	9.3576	0, 0	2002.85	11.7586	10.0201	30.2518		0.103793	0.216205	0.112412	0.752819	6	6	5	NP_612815	Q07817
137	NK026-7	CDK2	Pan-specific	Cyclin-dependent protein-serine kinase 2	0, 0	1390.91	66.2352	9.21047	0, 0	1808.4	34.9433	9.87275	30.2329		0.0552515	0.168111	0.11286	0.75582	11	6	11	NP_001789	P24941
605	PK130	PAK1	T212	p21-activated kinase 1 (alpha) (serine/threonine-protein kinase PAK 1)	0, 0	2278.16	18.9197	9.92231	0, 0	2961.48	12.2972	10.5844	30.2115		0.290095	0.40038	0.110286	0.738581	3	9	6	NP_002567	Q13153
434	NN162	Jun	Pan-specific	Jun proto-oncogene-encoded AP1 transcription factor	0, 0	120.332	12.6992	5.67954	0, 0	156.401	0.430716	6.34136	30.1918		-1.10963	-0.984539	0.125095	0.837756	10	8	4	NP_002219	P05412
196	NK219	DGKZ	Pan-specific	Diacylglycerol kinase zeta	0, 0	593.742	8.91292	7.98235	0, 0	770.848	60.5215	8.64256	30.0458		-0.349916	-0.233426	0.11649	0.78013	12	7	3	NP_963290	Q13574
322	NK066	GCK	Pan-specific	Germinal centre protein-serine kinase	0, 0	1714.2	8.7688	9.51198	0, 0	2222.51	7.66796	10.1702	29.8692		0.154723	0.265209	0.110485	0.739919	15	7	10	NP_004570	Q12851
678	NK203	PKG1b-NT	Pan-specific	cGMP-dependent protein kinase 1, beta isozyme	0, 0	789.26	24.8089	8.39301	0, 0	1022.45	40.3214	9.05007	29.7622		-0.214434	-0.100412	0.114022	0.763601	16	9	11	NP_006249.1	P14619
5	PK502	A6r	Y309	Twinfilin-2	0, 0	1231.98	2.02283	9.03541	0, 0	1594.3	39.5689	9.69096	29.6261		-0.0024997	0.108775	0.111275	0.745203	4	6	2	NP_009215.1	Q6IBS0
572	NK120-4	p38a MAPK	Pan-specific	Mitogen-activated protein-serine kinase p38 alpha	0, 0	865.607	10.0741	8.52623	0, 0	1118.93	6.67738	9.18016	29.4813		-0.170486	-0.0579519	0.112534	0.753638	16	9	4	NP_001306	Q16539
142	NK028-4	CDK5	Pan-specific	Cyclin-dependent protein-serine kinase 5	0, 0	1792.14	8.56014	9.57612	0, 0	2316.37	34.741	10.2299	29.4676		0.175885	0.284687	0.108802	0.728644	11	7	1	NP_004926	Q00535
627	NK126-2	PDK1	Pan-specific	3-phosphoinositide-dependent protein-serine kinase 1	0, 0	1578.82	5.86911	9.39328	0, 0	2040.32	30.7404	10.0468	29.4472		0.115564	0.224933	0.109369	0.73244	2	9	6	NP_002604	O15530
327	PK025	GRK2	S670	G protein-coupled receptor-serine kinase 2	0, 0	2671.41	12.4483	10.152	0, 0	3446.95	3.95296	10.8034	29.247		0.365885	0.471864	0.105979	0.709739	15	7	11	NP_001610	P25098
221	NP041-1	DUSP7	Pan-specific	Dual specificity protein phosphatase 7	0, 0	13816.6	0.669413	12.5228	0, 0	17815.6	22.3129	13.1731	29.1591		1.14801	1.24535	0.097344	0.65191	11	7	3	NP_001938.2	Q16829
555	NN070	NFkappaB p50	Pan-specific	NF-kappa-B p50 nuclear transcription factor	0, 0	790.065	6.12232	8.39448	0, 0	1017.92	3.70255	9.04366	29.0548		-0.213949	-0.102506	0.111442	0.746326	1	8	10	NP_003989	P19838
342	NN050	hHR23B	Pan-specific	UV excison repair protein RAD23 homolog B	0, 0	83.3066	38.1982	5.14902	0, 0	107.312	8.44105	5.79792	29.0309		-1.28466	-1.16192	0.122738	0.821972	14	7	9	NP_002865	P54727
144	NK029	CDK6	Pan-specific	Cyclin-dependent protein-serine kinase 6	0, 0	1624.47	13.4247	9.43441	0, 0	2090.46	9.46134	10.0819	28.9006		0.129133	0.236365	0.107232	0.718131	6	6	7	NP_001250	Q00534
64	NN007	Bcl-XL	Pan-specific	Bcl2-like protein 1	0, 0	5780.35	12.6696	11.2656	0, 0	7434	395.163	11.9122	28.8231		0.733257	0.833784	0.100526	0.673224	2	6	5	NP_612815	Q07817
197	NK048	DNAPK	Pan-specific	DNA-activated protein-serine kinase	0, 0	1139.27	3.45409	8.92255	0, 0	1459.62	12.0729	9.56363	28.333		-0.0397353	0.0672138	0.106949	0.716236	16	7	3	NP_008835	P78527
113	NP038-1	Cdc25A	Pan-specific	Cell division cycle 25A phosphatase	0, 0	11348.3	8.7976	12.2388	0, 0	14477.3	1.79227	12.8738	27.7855		1.05434	1.14764	0.093305	0.624862	16	6	11	NP_001780.2	P30304
93	NK022	CaMKK	Pan-specific	Calcium/calmodulin-dependent protein-serine kinase kinase	0, 0	1720.15	16.2337	9.51697	0, 0	2194.2	70.1188	10.1517	27.7719		0.156371	0.259172	0.102801	0.688456	9	6	6	NP_006540	Q8N5S9
604	NK122	PAK1	Pan-specific	p21-activated kinase 1 (alpha) (serine/threonine-protein kinase PAK 1)	0, 0	782.052	4.76408	8.37978	0, 0	996.968	8.32388	9.01366	27.6941		-0.218801	-0.112298	0.106503	0.713246	7	9	6	NP_002567	Q13153
811	NN117	STAT4	Pan-specific	Signal transducer and activator of transcription 4	0, 0	1539.18	8.70193	9.3566	0, 0	1960.77	18.9294	9.98946	27.6035		0.103462	0.206204	0.102742	0.688064	3	10	10	NP_003142	Q14765
819	NK174	Syk	Pan-specific	Spleen protein-tyrosine kinase	0, 0	663.903	2.16743	8.14349	0, 0	841.275	15.4088	8.76869	26.9283		-0.296755	-0.192257	0.104499	0.699825	10	10	6	NP_003168	P43405
440	NP004	KAP	Pan-specific	Cyclin-dependent kinase associated phosphatase (CDK inhibitor 3, CIP2)	1, 0	1428.39	20.4657	9.24883	1, 0	1808.49	3.73031	9.87282	26.8222		0.0679067	0.168135	0.100228	0.671228	2	8	5	NP_005183	Q16667
699	NP021	PP5/PPT	Pan-specific	Protein-serine phosphatase 5 - catalytic subunit (PPT)	0, 0	90.43	33.8539	5.26739	0, 0	113.824	23.3785	5.88291	26.0798		-1.24561	-1.13418	0.111427	0.746227	7	9	11	NP_006238	P53041
1	NN166	4E-BP1	Pan-specific	Eukaryotic translation initiation factor 4E binding protein 1 (PHAS1)	0, 0	215.204	47.3859	6.51822	0, 0	270.349	48.0156	7.13093	25.834		-0.832945	-0.726823	0.106122	0.710694	4	6	1	NP_004086	Q13541
300	NN043	FasL	Pan-specific	Tumor necrosis factor ligand, member 6	0, 0	233.121	2.33516	6.63359	0, 0	292.436	25.7365	7.24423	25.6535		-0.794883	-0.689842	0.105041	0.703457	8	7	11	NP_000630	P48023
518	PK713	MKK3	S218	MAPK/ERK protein-serine kinase 3 beta isoform (MKK3 beta)	0, 0	2262.64	2.55201	9.91245	0, 0	2838.11	22.6095	10.523	25.6429		0.286842	0.380343	0.0935016	0.626178	15	8	11	NP_002747.2	P46734
599	PK146	p70 S6K	T421/S424	Ribosomal protein S6 kinase beta-1	0, 0	18.6185	8.82353	2.98732	0, 0	23.3411	7.09389	3.59705	25.5746		-1.99782	-1.88029	0.117533	0.787118	4	9	9	NP_003152	P23443	FLAG
153	NK034-2	Chk1	Pan-specific	Checkpoint protein-serine kinase 1	0, 0	1591.05	24.5984	9.40442	0, 0	1992.37	27.8637	10.0125	25.4333		0.119237	0.213734	0.094497	0.632844	2	6	10	NP_001265	O14757
451	NK092-3	Lck	Pan-specific	Lymphocyte-specific protein-tyrosine kinase	0, 0	162.293	11.2913	6.11111	0, 0	203.01	18.2186	6.71766	25.2977		-0.967252	-0.861715	0.105538	0.706785	14	8	8	NP_005347	P06239
815	NN106	STAT5B	Pan-specific	Signal transducer and activator of transcription 5B	0, 0	1530.57	12.0493	9.34851	0, 0	1914.07	22.8129	9.95468	25.2651		0.100792	0.194854	0.0940612	0.629926	2	10	5	NP_036580	P51692
299	NN042	FAS	Pan-specific	Tumor necrosis factor superfamily member 6 (Apo1, CD95)	0, 0	3560.65	31.8993	10.5666	0, 0	4439.28	41.5845	11.1684	24.8845		0.502646	0.591003	0.0883563	0.59172	4	7	11	NP_003789	P25445
126	NK025-1	CDK1	Pan-specific	Cyclin-dependent protein-serine kinase 1	0, 0	2693.11	0.925042	10.1637	0, 0	3357.24	33.075	10.7653	24.8688		0.369736	0.459446	0.0897102	0.600787	3	6	9	NP_001777	P06493
698	NP020-2	PP4C (X/C)	Pan-specific	Protein-serine phosphatase X - catalytic subunit (PPX/C)	0, 0	7602.36	12.871	11.6609	0, 0	9477.01	13.6164	12.2625	24.8672		0.863667	0.94812	0.0844531	0.56558	3	9	11	NP_002711	P60510
872	NK214	YSK1	Pan-specific	Serine/threonine-protein kinase 25	0, 0	1638.56	20.4167	9.44687	0, 0	2042.08	20.8205	10.0481	24.8351		0.133242	0.225339	0.0920971	0.616772	10	10	11	NP_006365.2	O00506
700	PN532	PPP1R11	Y64	Protein phosphatase 1 regulatory subunit 11	0, 0	686.767	2.61153	8.19233	0, 0	853.779	12.6877	8.78997	24.5265		-0.28064	-0.185309	0.0953316	0.638433	11	9	11	NP_068778.1	O60927
191	NN032	Cyclin G1	Pan-specific	Cyclin G1	0, 0	3799.3	13.0221	10.6602	0, 0	4692.38	2.54857	11.2484	23.713		0.533522	0.617112	0.08359	0.559801	8	7	2	NP_004051	P51959
56	NK009-2	AurKC	Pan-specific	Aurora Kinase C (serine/threonine-protein kinase 13)	0, 0	15772.2	19.8557	12.7137	0, 0	19470.6	11.1159	13.3013	23.6553		1.21102	1.28718	0.0761679	0.510095	2	6	3	NP_003151	Q9UQB9
3	PN114	4E-BP1	T45	Eukaryotic translation initiation factor 4E binding protein 1 (PHAS1)	0, 0	237.415	47.4903	6.65992	0, 0	293.076	90.8	7.24739	23.651		-0.786195	-0.688812	0.0973834	0.652174	8	6	1	NP_004086	Q13541
329	NN047	Grp75	Pan-specific	Glucose regulated protein 75	0, 0	14208.7	0.015666	12.5631	0, 0	17514.2	21.2013	13.1485	23.4698		1.16133	1.23732	0.0759893	0.508898	11	8	1	NP_004125	P38646
677	NK143	PKG1	Pan-specific	cGMP-dependent protein kinase 1, alpha isozyme	0, 0	490.052	8.17342	7.70545	0, 0	603.609	1.32183	8.28972	23.3784		-0.441268	-0.348591	0.0926773	0.620658	16	10	3	NP_006249	Q13976
861	PN544	VIM	Y117	Vimentin	0, 0	1737.79	9.18742	9.5317	0, 0	2136.96	2.40424	10.1136	23.1755		0.161228	0.246726	0.0854975	0.572575	9	10	10	NP_003371.2	P08670
580	NK248-3	p38b MAPK	Pan-specific	Mitogen-activated protein-serine kinase p38 beta	0, 0	3584.74	18.5447	10.5763	0, 0	4405.05	11.0184	11.1572	23.0887		0.505856	0.587357	0.0815017	0.545815	8	9	5	NP_002742.3	Q15759
194	NN034	DAXX	Pan-specific	Death-associated protein 6 (BING2)	0, 0	5056.88	5.37915	11.0727	0, 0	6205.63	35.5931	11.6516	22.9217		0.669615	0.748737	0.0791216	0.529875	4	7	3	NP_001341	Q9UER7
303	PK634	FGFR1	Y653+Y654	Fibroblast growth factor receptor-tyrosine kinase 1	0, 0	7992.41	3.20859	11.7331	0, 0	9806.75	6.7932	12.3118	22.9059		0.887481	0.964226	0.076745	0.513959	4	8	1	NP_001167534.1	P11362
814	PN119	STAT5A	S780	Signal transducer and activator of transcription 5A	0, 0	227.603	13.8614	6.59904	0, 0	279.092	12.6212	7.17685	22.827		-0.806283	-0.711835	0.0944486	0.63252	15	10	10	NP_003143	P42229
622	PK759	PDGFRa	Y768	Platelet-derived growth factor receptor kinase alpha	0, 0	1278.18	1.68118	9.08854	0, 0	1565.18	24.5773	9.66437	22.6579		0.0150256	0.100094	0.0850688	0.569704	6	9	4	NP_006197.1	P16234
169	PN022-2	Cortactin	Y466	Cortactin (amplaxin) (mouse)	0, 0	314.608	16.1767	7.06607	0, 0	384.925	17.8955	7.64069	22.5551		-0.652205	-0.560438	0.0917668	0.61456	9	6	7	NP_031829	Q14247
387	NK075-6	IkB Kinase alpha	Pan-specific	Inhibitor of NF-kappa-B protein-serine kinase alpha (CHUK)	0, 0	1690.71	90.7716	9.49207	0, 0	2063.54	95.8413	10.0632	22.2559		0.148153	0.230261	0.0821075	0.549872	4	8	4	NP_001269	O15111
4	CN005	4G10	pTyr	Phosphotyrosine (Clone 4G10)	0, 0	7844.65	28.0213	11.7061	0, 0	9543.65	1.56516	12.2726	21.8615		0.8786	0.95142	0.0728207	0.487678	16	6	1
17	NK129-3	Akt1 (PKBa)	Pan-specific	RAC-alpha serine/threonine-protein kinase	0, 0	7470.96	8.15576	11.6357	0, 0	9088.62	16.7086	12.2021	21.856		0.855369	0.928415	0.0730464	0.48919	16	6	4	NP_005154	P31749
133	PK565	CDK11A	T583	Cell division cycle 2-like 2 protein kinase	0, 0	2487.87	14.7304	10.0493	0, 0	3025.54	58.9517	10.6152	21.8151		0.332006	0.410458	0.0784522	0.525393	15	6	10	NP_076916.2	Q9UQ88
877	NK188-2	ZIPK	Pan-specific	ZIP kinase (death associated protein-serine kinase 3 (DAPK3))	0, 0	1427.19	74.8926	9.24762	0, 0	1733.72	12.6303	9.81191	21.6811		0.0675083	0.148254	0.0807457	0.540752	9	10	11	NP_001339	O43293
240	PN028-1	eIF2a	S52	Eukaryotic translation initiation factor 2 alpha	0, 0	1077.61	41.4781	8.84228	0, 0	1308.09	18.7129	9.4055	21.5904		-0.0662163	0.0155999	0.0818161	0.547921	6	7	2	NP_004085	P05198
95	NN011	Caspase 1	Pan-specific	Caspase 1 (Interleukin-1 beta convertase)	0, 0	3168.2	46.338	10.3981	0, 0	3844.34	51.0679	10.9608	21.5441		0.447064	0.523244	0.0761802	0.510177	4	6	7	NP_001214	P29466
661	NK137	PKCg	Pan-specific	Protein-serine kinase C gamma	0, 0	2780.51	19.5187	10.2098	0, 0	3372.32	0.0333973	10.7718	21.487		0.384937	0.461556	0.0766195	0.513119	9	9	8	NP_002730	P05129
59	NN000	Bak	Pan-specific	Bcl2 homologous antagonist/killer (BCK2L7)	0, 0	1085.54	23.2997	8.85285	0, 0	1313.23	3.21353	9.41116	21.1767		-0.0627282	0.017446	0.0801742	0.536925	14	6	3	NP_001179	Q16611
135	NK026-5	CDK2	Pan-specific	Cyclin-dependent protein-serine kinase 2	0, 0	868.27	16.8361	8.53066	0, 0	1049.93	37.7681	9.08833	21.1241		-0.169024	-0.0879247	0.0810995	0.543121	3	6	11	NP_001789	P24941
642	PK068	PKA Cb	S338	cAMP-dependent protein-serine kinase catalytic subunit beta	0, 0	477.873	17.1607	7.66914	0, 0	577.446	2.18275	8.2258	21.0386		-0.453246	-0.369457	0.0837886	0.56113	6	9	9	NP_002722	P22694
121	NP003-3	Cdc25C	Pan-specific	Cell division cycle 25C phosphatase	0, 0	15865.7	4.35368	12.7223	0, 0	19167.1	24.9197	13.2786	21.0103		1.21383	1.27979	0.0659561	0.441707	11	6	7	NP_001781	P30307
227	NN175	EFNA5	Pan-specific	Ephrin-A5	0, 0	2922.06	29.7374	10.2814	0, 0	3522	40.1724	10.8344	20.7329		0.40857	0.482007	0.0734361	0.4918	3	7	5	NP_001953.1	P52803
657	NK136	PKCe	Pan-specific	Protein-serine kinase C epsilon	0, 0	2284.03	5.26289	9.92602	0, 0	2750.86	15.6466	10.4779	20.6401		0.29132	0.365641	0.0743205	0.497722	5	9	7	NP_005391	Q02156
69	PK542	BLK	Y188	B lymphoid tyrosine kinase	0, 0	5463.39	16.4557	11.1842	0, 0	6579.22	2.50969	11.736	20.6252		0.706415	0.776265	0.0698495	0.46778	6	6	6	NP_001706.2	P51451
437	PN048-2	Jun	S73	Jun proto-oncogene-encoded AP1 transcription factor	0, 0	391.46	1.68778	7.38138	0, 0	471.345	34.2119	7.93289	20.6081		-0.548181	-0.465061	0.0831201	0.556653	6	8	4	NP_002219	P05412
532	NN132	mMOB1	Pan-specific	Preimplantation protein 3	0, 0	6344.14	7.23612	11.3999	0, 0	7621.13	12.4711	11.948	20.3294		0.777554	0.845491	0.0679372	0.454974	6	8	10	NP_056202	Q9Y3A3
587	NK059-3	p38g MAPK	Pan-specific	Mitogen-activated protein-serine kinase p38 gamma (MAPK12)	0, 0	11713.2	0.755315	12.2845	0, 0	14037.4	16.3635	12.8292	20.0428		1.0694	1.13311	0.0637114	0.426674	4	9	7	NP_002960	P53778
769	NN133	SG2NA	Pan-specific	Striatin-3	0, 0	5667.51	23.2004	11.2372	0, 0	6787.15	17.2027	11.7808	19.9557		0.723874	0.790917	0.0670431	0.448986	16	10	5	XP_005267626.1	Q13033
590	NN082	p53	Pan-specific	Tumor suppressor protein p53 (antigenNY-CO-13)	0, 0	314.852	0.763654	7.06719	0, 0	376.837	4.33205	7.61005	19.887		-0.651836	-0.570438	0.081398	0.545121	16	9	8	NP_000537	P04637
148	NK031-5	CDK8	Pan-specific	Cyclin-dependent protein-serine kinase 8	0, 0	1231.19	15.1324	9.03449	0, 0	1472.44	16.3262	9.57625	19.7949		-0.00280457	0.0713321	0.0741367	0.496492	6	6	8	NP_001252	P49336
511	PK707	Met	T1355+Y1356	Hepatocyte growth factor (HGF) receptor-tyrosine kinase	0, 0	3878.73	15.4766	10.69	0, 0	4630.9	1.59953	11.2293	19.5919		0.54337	0.610902	0.0675314	0.452256	15	8	10	NP_000236	P08581
491	PK051	MEK3/6	S189 + S207	MAPK/ERK protein-serine kinase 3 beta isoform (MKK3 beta)	0, 0	47.321	14.3252	4.33307	0, 0	56.3728	35.4392	4.86918	19.3275		-1.55385	-1.46506	0.0887843	0.594586	16	8	11	NP_002747	P46734
54	NK193-4	AurKB	Pan-specific	Aurora Kinase B (serine/threonine protein kinase 12)	0, 0	4325.63	1.84722	10.8474	0, 0	5152.43	0.33321	11.3833	19.313		0.595274	0.661154	0.0658802	0.441198	10	6	2	NP_004208	Q96GD4
150	PK574	CDK9	S347	Cyclin-dependent protein-serine kinase 9	0, 0	1628.31	0.0126879	9.43782	0, 0	1937	0.083612	9.97186	19.1561		0.130257	0.200461	0.0702041	0.470155	10	6	8	NP_001252.1	P50750
641	PK067	PKA Ca/b	T197	cAMP-dependent protein kinase catalytic subunit alpha	0, 0	294.83	6.44111	6.97239	0, 0	350.647	4.3273	7.50613	19.1308		-0.683109	-0.604358	0.078751	0.527393	2	9	9	NP_002721	P17612
202	NP006	DUSP1 (MKP1)	Pan-specific	MAP kinase phosphatase 1 (CL100, VH1)	0, 0	1387.72	40.2238	9.20716	0, 0	1648.86	36.1296	9.73951	19.0162		0.0541608	0.124621	0.07046	0.471869	2	8	9	NP_004408	P28562
393	NK075-2	IKKa	Pan-specific	Inhibitor of NF-kappa-B protein-serine kinase alpha (CHUK)	0, 0	478.164	1.65563	7.67002	0, 0	567.084	5.14962	8.19967	18.7943		-0.452956	-0.377984	0.074972	0.502086	8	8	5	NP_001269	O15111
40	NK205-5	A-Raf	Pan-specific	A-Raf proto-oncogene serine/threonine-protein kinase	0, 0	7543.78	2.42334	11.6497	0, 0	8941.42	17.067	12.1785	18.7252		0.859985	0.920726	0.0607408	0.40678	11	6	4	NP_001645.1	P10398
732	NK155-6	Raf1	Pan-specific	Raf1 proto-oncogene-encoded protein-serine kinase	0, 0	5217.36	5.06611	11.1178	0, 0	6178.82	12.8862	11.6454	18.6261		0.684485	0.746698	0.062213	0.416639	10	10	2	NP_002871	P04049
799	NK172-2	Src	Pan-specific	Src proto-oncogene-encoded protein-tyrosine kinase	0, 0	26945.6	10.4248	13.4864	0, 0	31814	4.60428	14.0096	18.2645		1.46593	1.5184	0.0524683	0.351379	3	10	8	NP_005408	P12931
652	NK135	PKCd	Pan-specific	Protein-serine kinase C delta	0, 0	3420.93	7.0603	10.5088	0, 0	4027.07	25.2483	11.0278	17.9154		0.483593	0.545112	0.0615191	0.411992	9	9	6	NP_006245	Q05655
544	NK116-4	mTOR	Pan-specific	Mammalian target of rapamycin (FRAP)	0, 0	15153	0.660374	12.656	0, 0	17829.1	11.3843	13.1742	17.8576		1.19195	1.24571	0.0537577	0.360014	2	9	2	NP_004949	P42345
417	NK085-4	JAK2	Pan-specific	Janus protein-tyrosine kinase 2	0, 0	15090.4	17.6961	12.65	0, 0	17737.1	2.11835	13.1667	17.7356		1.18998	1.24327	0.0532909	0.356888	3	8	6	NP_004963	O60674
357	NN062	Hsp105	Pan-specific	Heat shock 105 kDa protein	0, 0	1702.79	8.93703	9.50234	0, 0	2000.44	15.385	10.0184	17.6762		0.151544	0.215637	0.0640927	0.429227	10	8	2	NP_003521	P84243
102	PN167	Catenin b	Y333	Catenin (cadherin-associated protein) beta 1	0, 0	2059.09	37.1352	9.77645	0, 0	2418.18	34.9871	10.292	17.6354		0.241974	0.304942	0.062968	0.421695	4	6	9	NP_001895	P35222
353	NK072	Hpk1	Pan-specific	Hematopoetic progenitor protein-serine kinase 1	0, 0	1868.75	4.63287	9.63652	0, 0	2191.72	6.13478	10.1501	17.4783		0.195809	0.258639	0.0628297	0.420769	10	8	1	NP_002096	P16104
155	PK577	Chk1	S280	Checkpoint protein-serine kinase 1	0, 0	6599.52	20.9155	11.4568	0, 0	7737.02	21.5364	11.9698	17.432		0.796338	0.852597	0.0562598	0.37677	6	6	10	NP_001265	O14757
354	NN054	Hsc70	Pan-specific	Heat shock 70 kDa protein 8	0, 0	992.734	16.845	8.72392	0, 0	1163.53	15.1498	9.23655	17.4007		-0.105265	-0.0395453	0.0657192	0.44012	14	8	1	NP_778225	P33778
559	PN053-1	NFKB p65 (Rel A)	S276	NF-kappa-B p65 nuclear transcription factor	0, 0	907.474	5.71842	8.59437	0, 0	1059.59	6.64781	9.10155	16.9577		-0.148005	-0.0836112	0.0643934	0.431241	1	8	11	NP_003989	Q04206
729	PN064	Rad17	S645	Rad17 homolog	0, 0	223.518	11.5764	6.5729	0, 0	260.631	17.9493	7.07812	16.7988		-0.814904	-0.744061	0.0708427	0.474432	14	10	1	NP_579921	O75943
706	NK048-6	PRKDC (DNAPK)	Pan-specific	DNA-activated protein-serine kinase	0, 0	26712	3.56407	13.4739	0, 0	31081.4	31.033	13.976	16.5519		1.46178	1.50742	0.0456435	0.305673	3	10	2	NP_001075109.1	P78527
658	NK136-2	PKCe	Pan-specific	Protein-serine kinase C epsilon	0, 0	1080.92	1.28276	8.8467	0, 0	1256.39	3.8329	9.34732	16.4277		-0.0647584	-0.00338905	0.0613694	0.410989	9	9	7	NP_005391	Q02156
673	PK089-1	PKCt	S676	Protein-serine kinase C theta	0, 0	343.714	6.90411	7.19372	0, 0	399.433	44.0232	7.69407	16.4051		-0.610091	-0.543015	0.0670754	0.449203	12	9	10	NP_006248	Q04759
445	PK037	Kit	Y730	Mast/stem cell growth factor receptor Kit	0, 0	252.542	0.594905	6.74904	0, 0	292.546	6.89076	7.24477	16.0339		-0.756796	-0.689665	0.067131	0.449575	14	8	5	NP_006566	P10721
443	PK036	Kit	Y703	Mast/stem cell growth factor receptor Kit	0, 0	267.512	4.89897	6.83212	0, 0	309.865	21.1377	7.32775	16.0257		-0.729387	-0.662581	0.0668062	0.447399	10	8	5	NP_006566	P10721
472	NK099-3	MEK1	Pan-specific	MAPK/ERK protein-serine kinase 1 (MKK1)	0, 0	3192.72	7.49224	10.4092	0, 0	3696.08	11.1966	10.904	15.9595		0.450733	0.504725	0.0539922	0.361584	5	8	7	NP_002746	Q02750
561	NK212	Nlk	Pan-specific	Serine/threonine protein kinase NLK	0, 0	568.691	6.94348	7.92016	0, 0	657.827	8.21454	8.41382	15.8673		-0.370434	-0.308086	0.0623471	0.417537	9	8	11	NP_057315.3	Q9UBE8
291	PK020	FAK	S722	Focal adhesion protein-tyrosine kinase	0, 0	559.534	37.3785	7.89674	0, 0	645.746	38.3711	8.38708	15.6008		-0.378159	-0.316814	0.0613449	0.410826	4	7	9	NP_005598	Q05397
710	PK786	PRP4K	Y849	Protein-serine kinase PRP4 homolog	0, 0	579.298	13.7779	7.94682	0, 0	668.511	19.4424	8.43706	15.593		-0.361637	-0.3005	0.0611375	0.409436	3	10	3	NP_003904.3	Q13523
808	PN080	STAT2	Y689	Signal transducer and activator of transcription 2	0, 0	59.8351	22.3822	4.67158	0, 0	69.0357	8.37797	5.16152	15.5695		-1.44217	-1.36964	0.0725283	0.485721	7	10	9	NP_005410	P52630
505	NK107-3	MEKK-NT	Pan-specific	MAPK/ERK kinase kinase 1	0, 0	996.216	11.1179	8.72897	0, 0	1149.39	14.4812	9.21891	15.5686		-0.103598	-0.0453032	0.0582949	0.3904	7	8	9	XP_042066	Q13233
483	NK100-4	MEK2	Pan-specific	MAPK/ERK protein-serine kinase 2 (MKK2)	0, 0	4209.78	19.734	10.8082	0, 0	4852.98	17.0808	11.2969	15.4715		0.582353	0.63296	0.0506069	0.338913	4	8	10	AAH00471.1	P36507
280	PK624	ERK4	S186	Extracellular regulated protein-serine kinase 4	0, 0	963.391	3.08643	8.68063	0, 0	1110.57	0.010073	9.16934	15.4697		-0.119545	-0.061484	0.0580611	0.388834	5	7	6	NP_001278968.1	P31152
31	PK520	ALK	Y1507	Anaplastic lymphoma kinase	0, 0	590.533	20.4865	7.97453	0, 0	680.206	3.46232	8.46208	15.3776		-0.352495	-0.292333	0.0601619	0.402903	11	6	2	AAB71619	Q9UM73
871	NK186-2	Yes	Pan-specific	Yamaguchi sarcoma proto-oncogene-encoded tyrosine kinase	0, 0	47.8305	11.9797	4.34852	0, 0	55.0187	2.6567	4.8341	15.2207		-1.54875	-1.47651	0.0722383	0.483778	6	10	11	NP_005424	P07947
487	PK049-2	MEK2 human	T394	MAPK/ERK protein-serine kinase 2 (MKK2)	0, 0	182.729	0.473958	6.28222	0, 0	210.172	9.00613	6.76768	15.2108		-0.910804	-0.845388	0.0654157	0.438088	16	8	10	AAH00471.1	P36507
498	NK104-3	MEK5	Pan-specific	MAPK/ERK protein-serine kinase 5 (MKK5)	0, 0	16168.4	1.29442	12.7495	0, 0	18582.9	4.04246	13.2339	15.1255		1.22282	1.26521	0.0423851	0.283852	8	9	2	NP_660143	Q13163
213	NP030-3	DUSP3	Pan-specific	Dual specificity protein phosphatase 3	0, 0	13009.5	2.98875	12.4359	0, 0	14913.8	1.59154	12.9166	14.8294		1.11936	1.16163	0.0422724	0.283097	12	7	7	NP_004081.1	P51452
704	NK048-4	PRKDC (DNAPK)	Pan-specific	DNA-activated protein-serine kinase	0, 0	17312.9	15.8707	12.8482	0, 0	19845	4.90814	13.3287	14.8174		1.25538	1.29615	0.040777	0.273083	11	10	1	NP_001075109.1	P78527
721	NP036	PTPD1	Pan-specific	Protein-tyrosine phosphatase non-receptor type 21	0, 0	5.88138	4.29688	1.32481	0, 0	6.73557	28.8235	1.80405	14.715		-2.5463	-2.46553	0.0807717	0.540926	14	9	10	NP_008970.2	Q16825
14	NN002	AIF	Pan-specific	Apoptosis inducing factor (programed cell death protein 8 (PDCD8))	0, 0	581.787	7.17093	7.953	0, 0	665.299	12.8634	8.43011	14.5456		-0.359597	-0.302768	0.0568294	0.380585	8	6	4	NP_004199	O95831
335	NK069-NK070-2	GSK3a/b	Pan-specific	Glycogen synthase-serine kinase 3 alpha/beta	0, 0	16401.2	21.1097	12.7702	0, 0	18755.3	18.6536	13.2473	14.5439		1.22963	1.26956	0.0399277	0.267395	2	7	8	NP_063937	P49840
145	NK029-3	CDK6	Pan-specific	Cyclin-dependent protein-serine kinase 6	0, 0	600.537	1.46582	7.99877	0, 0	686.681	11.3986	8.47575	14.5356		-0.3445	-0.287872	0.0566278	0.379235	14	6	7	NP_001250	Q00534
496	PK052	MEK4	S257/T261	MAPK/ERK protein-serine kinase 4 (MKK4)	0, 0	542.712	9.21762	7.8527	0, 0	620.014	15.8195	8.32841	14.4346		-0.392689	-0.335964	0.0567248	0.379885	12	9	1	NP_003001	P45985
866	PK855	WNK1	S382	Serine/threonine-protein kinase WNK1	0, 0	2204.58	8.73019	9.87494	0, 0	2518.3	22.7433	10.3505	14.4212		0.274469	0.324046	0.0495771	0.332017	3	10	11	NP_001171914.1	Q9H4A3
607	NK123	PAK3	Pan-specific	p21-activated kinase 3 (beta) (serine/threonine-protein kinase PAK 3)	0, 0	980.674	8.39954	8.70629	0, 0	1120.22	0.0413159	9.18182	14.4208		-0.111083	-0.0574083	0.0536742	0.359455	15	9	6	NP_002569	O75914
36	NN122	APG2	Pan-specific	Hsp 70-related heat shock protein 4 (HSP70RY)	0, 0	2497.78	9.02153	10.0551	0, 0	2851.82	21.3577	10.5299	14.365		0.3339	0.382614	0.048714	0.326236	15	6	3	BAA75062	P34932
103	NN021-1	Catenin b1	Pan-specific	Catenin (cadherin-associated protein) beta 1	0, 0	1730	1.38976	9.52522	0, 0	1971.28	2.21748	9.99717	14.1369		0.15909	0.208722	0.0496324	0.332387	8	6	9	NP_001895	P35222
262	NK235-1	ErbB4	Pan-specific	Receptor tyrosine-protein kinase erbB-4	0, 0	13196.9	16.8757	12.4566	0, 0	15034.4	11.8016	12.9282	14.1141		1.12617	1.16543	0.0392571	0.262904	14	7	7	NP_001036064.1	Q15303
630	NN180-1	PDK2	Pan-specific	Pyruvate dehydrogenase kinase isoform 2	0, 0	7732.21	0.513383	11.6853	0, 0	8798.26	0.99251	12.1553	13.9773		0.871728	0.913126	0.0413975	0.277238	6	9	6	NP_002602	Q15119
11	NK002	ACK1	Pan-specific	Activated CDC42 kinase 1	0, 0	1994.86	8.00127	9.73073	0, 0	2264.41	8.06527	10.1972	13.7018		0.22689	0.274003	0.0471127	0.315513	12	6	3	NP_005772	Q07912
834	NK220-2	TBK1	Pan-specific	Serine/threonine-protein kinase TBK1	0, 0	3121.59	17.5835	10.3767	0, 0	3534.37	21.7915	10.8395	13.4126		0.44001	0.483658	0.0436481	0.292311	14	10	9	NP_037386	Q9UHD2
106	NN022-1	Caveolin 2	Pan-specific	Caveolin 2	0, 0	355.39	38.6003	7.24192	0, 0	401.821	41.226	7.70266	13.2538		-0.594191	-0.540208	0.0539826	0.36152	8	6	10	NP_001224	P51636
198	PK595	DNAPK	T2609	DNA-activated protein-serine kinase	0, 0	798.806	33.3523	8.41036	0, 0	902.871	9.46787	8.87063	13.2164		-0.208712	-0.158982	0.0497292	0.333035	4	7	4	NP_008835	P78527
756	NK161	RONa	Pan-specific	Macrophage-stimulating protein receptor alpha chain	0, 0	1015.8	53.9082	8.75705	0, 0	1147.67	17.3826	9.21674	13.1709		-0.0943348	-0.046011	0.0483238	0.323623	13	10	2	NP_002438	Q04912
537	NK113-1	MST1	Pan-specific	Mammalian STE20-like protein-serine kinase 1 (KRS2)	0, 0	328.719	2.29885	7.12937	0, 0	371.245	2.48598	7.58848	13.1258		-0.631322	-0.577478	0.0538449	0.360598	10	8	11	NP_006273	Q13043
428	NK217	JNK1	Pan-specific	Jun N-terminus protein-serine kinase (stress-activated protein kinase (SAPK)) 1	0, 0	100.277	1.07126	5.4165	0, 0	113.139	14.8099	5.87421	13.0152		-1.19641	-1.13702	0.0593913	0.397742	11	8	8	NP_620637.1	P45983
10	PN002	AcCoA carboxylase	S79	Acetyl coenzyme A carboxylase	0, 0	7704.56	7.89092	11.6802	0, 0	8685.99	18.4769	12.1367	12.9268		0.870023	0.907078	0.0370551	0.248157	8	6	3	NP_000655	Q13085
625	PK065	PDGFRb	Y716	Platelet-derived growth factor receptor kinase beta	0, 0	1934.68	19.8386	9.68653	0, 0	2180.82	3.25952	10.1429	12.9109		0.21231	0.256291	0.0439811	0.29454	10	9	4	NP_002600.1	P09619
514	NK101-4	MKK3	Pan-specific	MAPK/ERK protein-serine kinase 3 beta isoform (MKK3 beta)	0, 0	15157.3	44.5823	12.6564	0, 0	17078.3	0.330222	13.1121	12.8622		1.19209	1.22545	0.0333619	0.223424	7	9	1	NP_002747	P46734
643	PK069	PKA R2a (PKR2)	S98	cAMP-dependent protein-serine kinase regulatory type 2 subunit alpha	0, 0	561.246	3.73408	7.90114	0, 0	631.693	10.668	8.35533	12.7401		-0.376706	-0.327176	0.0495297	0.331699	10	9	9	NP_523671	P13861
259	NK231-2	ErbB3	Pan-specific	Tyrosine kinase-type cell surface receptor HER3	0, 0	37563.9	6.67836	13.9657	0, 0	42274.3	1.66619	14.4197	12.7278		1.62405	1.65226	0.0282087	0.188913	2	7	7	NP_001005915.1	P21860
340	PN179-PN180-PN181	HDAC4/5/9	S246/259/220	Histone deacetylase 4	0, 0	480.768	28.5955	7.67785	0, 0	541.021	35.2871	8.1318	12.7208		-0.450371	-0.400139	0.0502321	0.336403	6	7	9	NP_006028.2	P56524
346	PN038	Histone H3	S10	Histone H3.3	0, 0	2507.24	77.4597	10.0605	0, 0	2821.33	1.91675	10.5144	12.715		0.335699	0.377551	0.0418515	0.280279	14	7	10	NP_003521	P84243
356	NN055	HSF4	Pan-specific	Heat shock transcription factor 4	0, 0	145.393	3.85147	5.95247	0, 0	163.511	63.9115	6.4055	12.6492		-1.01959	-0.963605	0.0559843	0.374925	6	8	2	NP_003521	P84243
399	PK663	InsR	Y1189	INSR insulin receptor	0, 0	345.205	5.31501	7.19997	0, 0	388.076	15.0553	7.65245	12.6069		-0.60803	-0.556598	0.0514323	0.344441	16	8	6	NP_000199	P06213
301	NK061	Fes	Pan-specific	Fes/Fps protein-tyrosine kinase	0, 0	370.741	9.57515	7.30292	0, 0	416.683	19.3778	7.75506	12.58		-0.574065	-0.523106	0.0509586	0.341269	12	7	11	NP_001996	P07332
136	NK026-6	CDK2	Pan-specific	Cyclin-dependent protein-serine kinase 2	0, 0	1882.33	33.966	9.64696	0, 0	2115.58	5.65697	10.0991	12.5792		0.199256	0.24199	0.0427344	0.286191	7	6	11	NP_001789	P24941
80	NK013	BRD2	Pan-specific	Bromodomain-containing protein-serine kinase 2	0, 0	757.641	10.7465	8.33403	0, 0	851.183	23.3696	8.78558	12.5343		-0.233894	-0.186743	0.047151	0.315769	5	6	3	NP_005095	P25440
759	NK164	RSK1	Pan-specific	Ribosomal S6 protein-serine kinase 1	0, 0	7.95454	31.5789	1.76043	0, 0	8.93254	46.1988	2.21132	12.4826		-2.40258	-2.33259	0.0699894	0.468718	9	10	3	NP_002944	Q15418	FLAG
429	NK217-2	JNK1	Pan-specific	Jun N-terminus protein-serine kinase (stress-activated protein kinase (SAPK)) 1	0, 0	17717.7	8.67429	12.8816	0, 0	19890.9	0.684808	13.3321	12.4536		1.26638	1.29724	0.0308642	0.206697	7	8	8	NP_002741	P45983
111	NK025-5	Cdc2 p34	Pan-specific	Cyclin-dependent protein-serine kinase 1	0, 0	381.555	22.5697	7.3444	0, 0	428.231	25.7533	7.7945	12.4208		-0.56038	-0.510233	0.050147	0.335833	8	6	11	NP_001777	P06493
686	NP009-2	PP1/Ca (PP1a)	Pan-specific	Protein-serine phosphatase 1 - catalytic subunit - alpha isoform	0, 0	3792.26	29.201	10.6575	0, 0	4255.42	19.7056	11.1073	12.4009		0.532641	0.571084	0.0384436	0.257456	16	10	2	NP_002699	P62136
216	NP007-4	DUSP4	Pan-specific	Dual specificity protein phosphatase 4	0, 0	22609.8	13.6466	13.2333	0, 0	25366.9	18.5214	13.6829	12.3819		1.38242	1.41176	0.0293305	0.196426	7	7	2	NP_001385.1	Q13115
403	PK032-1	IR	Y972	Insulin receptor	0, 0	424.976	4.16964	7.49989	0, 0	476.404	6.91995	7.9483	12.2889		-0.509082	-0.460033	0.0490485	0.328477	16	8	7	NP_000199	P06213
41	PK500	A-Raf	Y302	A-Raf proto-oncogene serine/threonine-protein kinase	0, 0	4679.76	0.00150512	10.9609	0, 0	5240.03	16.0043	11.4076	12.1593		0.632727	0.669093	0.0363664	0.243545	15	6	4	NP_001645.1	P10398
488	PK050	MEK2 mouse	T394	MAPK/ERK protein-serine kinase 2 (MKK2) (mouse)	0, 0	317.007	1.38276	7.07703	0, 0	354.819	38.7295	7.52319	12.1147		-0.648589	-0.598788	0.0498007	0.333514	4	8	11	NP_075627	P36507
394	NK075-3	IKKa	Pan-specific	Inhibitor of NF-kappa-B protein-serine kinase alpha (CHUK)	0, 0	3635.27	1.02177	10.5965	0, 0	4068.75	7.21222	11.0426	12.1112		0.512518	0.54996	0.0374425	0.250752	16	8	5	NP_001269	O15111
48	PN006-1	ATF2	T69+T71	Activating transcription factor 2 (CRE-BP1)	0, 0	356.393	12.2087	7.24598	0, 0	398.558	22.9248	7.6909	12.018		-0.59285	-0.544049	0.0488016	0.326823	15	6	6	NP_001871	P15336
495	NK103-2	MEK4	Pan-specific	MAPK/ERK protein-serine kinase 4 (MKK4)	0, 0	2267.4	4.72944	9.91548	0, 0	2533.21	3.25672	10.359	11.9097		0.287842	0.326826	0.038984	0.261075	16	9	1	NP_003001	P45985
50	NK008-4	AurKA	Pan-specific	Aurora Kinase A (serine/threonine protein kinase 6)	0, 0	6414.68	61.6288	11.4158	0, 0	7161.02	51.1994	11.8582	11.8216		0.782816	0.816167	0.0333508	0.223349	10	6	1	NP_940835	O14965
742	PN070	Rb	T821	Retinoblastoma-associated protein 1	0, 0	1972.05	11.8651	9.71413	0, 0	2197.88	55.396	10.1542	11.6382		0.221416	0.259962	0.0385463	0.258144	14	10	3	NP_000312	P06400
185	NN028	Cyclin A	Pan-specific	Cyclin A1	0, 0	8615.63	10.9341	11.8414	0, 0	9596.1	13.9319	12.2805	11.5663		0.923219	0.954001	0.0307823	0.206148	13	6	11	NP_003905	P78396
513	PK055-1	Met	Y1230/Y1234/Y1235	Hepatocyte growth factor (HGF) receptor-tyrosine kinase	0, 0	171.95	8.64078	6.1945	0, 0	191.497	22.359	6.63343	11.554		-0.939743	-0.889208	0.0505348	0.33843	7	8	10	NP_000236.2	P08581
531	PK056	MLK3	T277+S281	Mixed-lineage protein-serine kinase 3	0, 0	1938.24	0.653098	9.68919	0, 0	2156.79	37.4769	10.1269	11.462		0.213185	0.251075	0.03789	0.253748	14	8	9	NP_002410	Q16584
455	PK041	Lck	Y505	Lymphocyte-specific protein-tyrosine kinase	0, 0	157.635	16.2737	6.0691	0, 0	175.399	3.6322	6.50675	11.4548		-0.981113	-0.930558	0.0505558	0.338571	6	8	8	NP_005347	P06239
465	PK693	MAPKAPK5	T186	MAP kinase-activated protein kinase 5	0, 0	2890.3	12.6543	10.2657	0, 0	3215.18	1.19316	10.7029	11.4264		0.403369	0.439087	0.0357174	0.239199	5	8	5	NP_003659.2	Q8IW41
862	PN094	Vimentin	S33	Vimentin	0, 0	421.327	19.2466	7.48745	0, 0	468.683	22.2729	7.92472	11.4256		-0.513186	-0.467728	0.0454579	0.304431	13	10	10	NP_003371.2	P08670
209	NP046-3	DUSP12	Pan-specific	Dual specificity protein phosphatase 12	0, 0	13855.1	5.02175	12.5268	0, 0	15406.1	1.57341	12.9635	11.38		1.14934	1.17693	0.0275913	0.184778	12	7	6	NP_009171.1	Q9UNI6
35	NN004	APG1	Pan-specific	Hsp 70-related heat shock protein 1 (osmotic stress protein 94 (OSP94))	0, 0	1346.37	9.18813	9.16351	0, 0	1495.79	1.15566	9.59895	11.2841		0.0397604	0.0787419	0.0389814	0.261058	11	6	3	NP_055093	O95757
293	PK021	FAK	S732	Focal adhesion protein-tyrosine kinase	0, 0	318.137	12.3515	7.08216	0, 0	353.384	21.5381	7.51735	11.2649		-0.646896	-0.600696	0.0461997	0.309398	8	7	9	NP_005598	Q05397
201	NK050	DRAK2	Pan-specific	DAP kinase-related apoptosis-inducing protein-serine kinase 2 (STK17B)	0, 0	330.245	11.6272	7.13605	0, 0	366.743	8.47645	7.57088	11.2376		-0.629118	-0.583223	0.045895	0.307358	16	7	4	NP_004217	O94768
207	NP045-3	DUSP11	Pan-specific	Phosphatidylinositol-3,4,5-trisphosphate 5-phosphatase 2	0, 0	15487.6	11.2249	12.6875	0, 0	17184.3	11.1202	13.1211	11.1406		1.20235	1.22837	0.0260147	0.17422	4	7	6	NP_001558.3	O15357
302	NK062-3	FGFR1	Pan-specific	Fibroblast growth factor receptor-tyrosine kinase 1	0, 0	16437.5	0.925696	12.7734	0, 0	18236.2	0.0368362	13.2068	11.1279		1.23068	1.25634	0.0256593	0.17184	16	7	11	NP_001167534.1	P11362
96	NN013	Caspase 3	Pan-specific	Caspase 3 (apopain, cysteine protease CPP32)	0, 0	213.962	13.3747	6.50987	0, 0	237.313	13.2638	6.9429	11.0988		-0.8357	-0.788196	0.0475033	0.318129	8	6	7	NP_004337	P42574
119	NP003	Cdc25C	Pan-specific	Cell division cycle 25C phosphatase	0, 0	2498.44	5.73857	10.0555	0, 0	2768.95	17.4644	10.4874	11.0124		0.334024	0.368726	0.034702	0.232398	15	6	7	NP_001781	P30307
805	PN078-PN135	STAT1	S727	Signal transducer and activator of transcription 1 alpha	0, 0	159.788	0.835129	6.08867	0, 0	176.94	10.2769	6.51937	10.9192		-0.974657	-0.926438	0.0482186	0.322919	7	10	8	NP_009330	P42224
812	PN083-1	STAT5	Y694	Signal transducer and activator of transcription 5A	0, 0	1159.78	11.7724	8.9483	0, 0	1283.4	0.575165	9.37801	10.8438		-0.0312406	0.00662842	0.0378691	0.253608	7	10	10	NP_003143	P42229
397	NK078-2	ILK1	Pan-specific	Integrin-linked protein-serine kinase 1	0, 0	365.434	0.647141	7.28212	0, 0	404.317	23.8367	7.7116	10.8251		-0.580926	-0.537292	0.0436335	0.292213	8	8	6	NP_001547	O14920
345	PN037	Histone H2B	S14	Histone H2B	0, 0	6598	6.70768	11.4565	0, 0	7292.27	10.4882	11.8844	10.7072		0.796228	0.82472	0.0284921	0.190811	10	7	10	NP_778225	P33778
777	NK249-2	SIK2	Pan-specific	Serine/threonine-protein kinase SIK2	0, 0	5204.79	7.65849	11.1143	0, 0	5752.33	2.729	11.5422	10.7048		0.683336	0.713018	0.0296818	0.198778	16	10	7	NP_056006.1	Q9H0K1
736	PN066	Rb	S612	Retinoblastoma-associated protein 1	0, 0	7.09992	14.7059	1.59646	0, 0	7.84466	34.4729	2.02396	10.6742		-2.45668	-2.39375	0.0629323	0.421456	6	10	3	NP_000312	P06400
778	NK249-3	SIK2	Pan-specific	Serine/threonine-protein kinase SIK2	0, 0	8047.31	13.5219	11.7429	0, 0	8889.93	6.50422	12.1702	10.6556		0.890739	0.918007	0.0272675	0.18261	4	10	8	NP_056006.1	Q9H0K1
386	PK658	IGF1R	Y1346	Insulin-like growth factor 1 receptor protein-tyrosine kinase	0, 0	452.603	2.49265	7.59076	0, 0	499.736	4.24921	8.01728	10.5982		-0.479105	-0.437519	0.0415861	0.278501	8	8	3	NP_000866	P08069
249	PN149	Elk1	S383	ETS domain-containing protein Elk-1	0, 0	357.473	0.824375	7.25035	0, 0	394.494	6.21295	7.67611	10.5407		-0.59141	-0.548875	0.042535	0.284856	10	7	4	NP_001107595.1	P19419
332	NN049	Grp94	Pan-specific	Glucose regulated protein 94 (endoplasmin)	0, 0	14280.9	13.0786	12.5705	0, 0	15758.2	2.39734	12.9961	10.5297		1.16374	1.18757	0.0238293	0.159584	7	8	2	NP_003290	P14625
728	PN063	Rac1/cdc42	S71	Ras-related C3 botulinum toxin substrate 1	0, 0	112.021	1294.74	5.57628	0, 0	123.557	3306.13	6.00128	10.4823		-1.1437	-1.09554	0.0481574	0.322509	10	10	1	NP_008839	P63000
477	PK047-2	MEK1	S298	MAPK/ERK protein-serine kinase 1 (MKK1)	0, 0	7.48966	48.0952	1.67356	0, 0	8.25551	0	2.09761	10.4096		-2.43124	-2.36971	0.061535	0.412098	9	8	8	NP_002746	Q02750	FLAG
679	NK148	PKN	Pan-specific	Protein kinase C-related protein-serine kinase 1	0, 0	1041.35	4.6209	8.7929	0, 0	1147.65	36.8533	9.21673	10.3921		-0.0825073	-0.0460158	0.0364915	0.244383	4	10	1	NP_002732	Q16512
242	PN172	eIF4B	S422	Eukaryotic translation initiation factor 4B	0, 0	344.893	9.30269	7.19866	0, 0	379.645	12.3591	7.62076	10.2603		-0.608461	-0.566941	0.0415199	0.278058	14	7	2	NP_001287750.1	P23588
574	NK120-8	p38a MAPK	Pan-specific	Mitogen-activated protein-serine kinase p38 alpha	0, 0	10042.5	4.79197	12.0625	0, 0	11050.4	3.25053	12.4841	10.2203		0.99616	1.02045	0.0242908	0.162675	8	9	4	NP_001306	Q16539
530	NK208	MLK3	Pan-specific	Mixed-lineage protein-serine kinase 3	0, 0	505.918	15.0933	7.75142	0, 0	555.885	26.8876	8.1709	10.0601		-0.426102	-0.387377	0.0387256	0.259345	2	8	10	NP_002410	Q16584
666	NK218	PKCh	Pan-specific	Protein-serine kinase C eta	0, 0	5.00798	37.5476	1.09288	0, 0	5.49531	2.48756	1.51046	9.91462		-2.62281	-2.56136	0.0614555	0.411566	1	9	4	NP_006246.2	P24723	FLAG
664	PK083	PKCg	T655	Protein-serine kinase C gamma	0, 0	1467.89	6.12387	9.28818	0, 0	1610.19	3.03437	9.70527	9.87738		0.0808908	0.113444	0.0325536	0.218011	5	9	8	NP_002730	P05129
320	NN163	GADD 153 (CHOP)	Pan-specific	DNA damage-inducible transcript 3 protein	0, 0	2292.36	6.46572	9.93128	0, 0	2510.41	1.02388	10.346	9.69494		0.293053	0.322568	0.0295156	0.197665	7	7	10	-	P35639
189	NN031	Cyclin E	Pan-specific	Cyclin E1	0, 0	4638.71	60.2992	10.9482	0, 0	5076.57	4.7546	11.3619	9.62237		0.628533	0.65417	0.0256375	0.171694	4	7	2	NP_001229	P24864
516	NK101-6	MKK3	Pan-specific	MAPK/ERK protein-serine kinase 3 beta isoform (MKK3 beta)	0, 0	23422	3.32543	13.2842	0, 0	25622.2	10.3745	13.6974	9.57668		1.39922	1.41647	0.0172482	0.115511	15	9	1	NP_002747	P46734
489	NK101	MEK3	Pan-specific	MAPK/ERK protein-serine kinase 3 beta isoform (MKK3 beta)	0, 0	398.276	10.2761	7.40628	0, 0	435.688	23.3802	7.81941	9.57635		-0.539965	-0.502104	0.0378618	0.25356	8	8	11	NP_659732	P46734
693	NP013-NP014	PP2A/Ca	Pan-specific	Protein-serine phosphatase 2A - catalytic subunit - alpha isoform	0, 0	129.949	15.9501	5.79046	0, 0	141.968	26.2241	6.20167	9.4313		-1.07304	-1.03013	0.0429051	0.287334	16	10	4	NP_002706	P67775
534	NK111	Mnk2	Pan-specific	MAP kinase-interacting protein-serine kinase 2 (calmodulin-activated)	0, 0	268.397	15.6194	6.83688	0, 0	293.049	27.3926	7.24725	9.36731		-0.727815	-0.688855	0.0389596	0.260912	14	8	10	NP_060042	Q9HBH9
839	NK178	TrkA	Pan-specific	Nerve growth factor (NGF) receptor-tyrosine kinase	0, 0	701.185	19.5114	8.22231	0, 0	765.584	13.0336	8.63267	9.36691		-0.270751	-0.236652	0.034099	0.22836	1	10	5	NP_002520	P04629
788	NK233-3	SMG1	Pan-specific	Lambda/iota protein kinase C-interacting protein	0, 0	9.02046	30.6122	1.94186	0, 0	9.84681	228.992	2.35191	9.34332		-2.34273	-2.2867	0.0560241	0.375192	12	10	10	NP_055907.3	Q96Q15	FLAG
114	NP038-2	Cdc25A	Pan-specific	Cell division cycle 25A phosphatase	0, 0	20228	6.5189	13.0727	0, 0	22070.2	32.1196	13.4821	9.28956		1.32944	1.3462	0.0167545	0.112205	4	7	1	NP_001780.2	P30304
42	NN121	Arrestin b	Pan-specific	Arrestin beta 1	0, 0	526.157	24.004	7.80801	0, 0	573.721	5.02065	8.21646	9.2222		-0.407433	-0.372505	0.0349285	0.233915	11	6	5	NP_004032	P49407
687	NP010	PP1/Cb (PP1b)	Pan-specific	Protein-serine phosphatase 1 - catalytic subunit - beta isoform	0, 0	1837.29	8.15351	9.61202	0, 0	2003.26	14.4115	10.0204	9.21569		0.187726	0.2163	0.0285735	0.191356	4	10	3	NP_002700	P62140
39	NK205-4	A-Raf	Pan-specific	A-Raf proto-oncogene serine/threonine-protein kinase	0, 0	38703	5.29086	14.0088	0, 0	42198.2	7.83101	14.4171	9.21311		1.63827	1.65141	0.013142	0.0880114	7	6	4	NP_001645.1	P10398
582	NK121-2	p38d MAPK	Pan-specific	Mitogen-activated protein-serine kinase p38 delta (MAPK13)	0, 0	12973.4	7.48098	12.4319	0, 0	14141.9	4.24186	12.8399	9.18954		1.11804	1.13661	0.0185708	0.124368	4	9	6	NP_002745	O15264
822	NN171	Synapsin 1	Pan-specific	Synapsin 1 isoform Ia	0, 0	895.721	6.66991	8.57556	0, 0	974.927	39.0181	8.9814	9.02464		-0.154209	-0.122825	0.0313841	0.210178	14	10	6	NP_008881	P17600
72	PK003	BMX (Etk)	Y40	Bone marrow X protein-tyrosine kinase	0, 0	51.89	12.9253	4.46604	0, 0	56.4383	18.4397	4.87086	8.94725		-1.50998	-1.46451	0.0454625	0.304461	14	6	6	NP_001712	P51813
258	PK013-1	ErbB2	Y1248	ErbB2 (Neu) receptor-tyrosine kinase	0, 0	669.627	8.2251	8.15587	0, 0	728.13	5.41824	8.56031	8.91835		-0.292669	-0.260273	0.0323967	0.21696	14	7	6	NP_004439	P04626
295	PK017	FAK	Y397	Focal adhesion protein-tyrosine kinase	0, 0	3246.47	6.44135	10.4333	0, 0	3530.05	11.77	10.8377	8.91666		0.45868	0.483082	0.024402	0.163419	12	7	10	NP_005598	Q05397
337	PK651	GTF2F1	S385+T389	General transcription factor IIF subunit 1	0, 0	1219.23	9.35604	9.02042	0, 0	1324.07	15.9917	9.42302	8.77979		-0.00744797	0.0213172	0.0287651	0.192639	10	7	8	NP_002087.2	P35269
331	NN048-2	Grp78	Pan-specific	Glucose regulated protein 78	0, 0	19604.4	5.13419	13.0275	0, 0	21277.6	9.41447	13.4293	8.71592		1.31454	1.32898	0.0144348	0.0966696	3	8	2	NP_005338	P11021
640	NK127-1	PKA	Pan-specific	cAMP-dependent protein kinase catalytic subunit alpha	0, 0	273.053	0.314212	6.86169	0, 0	296.303	3.19577	7.26318	8.69619		-0.719629	-0.683655	0.0359741	0.240918	14	9	8	NP_002721	P17612
685	NN156	PLCg2 (PLC R)	Pan-specific	1-phosphatidylinositol-4,5-bisphosphate phosphodiesterase gamma-2	0, 0	1103.16	39.4215	8.87608	0, 0	1196.93	38.3818	9.27738	8.68179		-0.0550644	-0.0262175	0.0288469	0.193187	16	10	1	NP_002652.2	P16885
515	NK101-5	MKK3	Pan-specific	MAPK/ERK protein-serine kinase 3 beta isoform (MKK3 beta)	0, 0	24250.4	66.9379	13.3344	0, 0	26234	71.1786	13.7314	8.36052		1.41577	1.42758	0.0118168	0.0791367	11	9	1	NP_002747	P46734
526	NK106-4	MKK7	Pan-specific	MAPK/ERK protein-serine kinase 7 (MKK7)	0, 0	10530.4	16.2986	12.1309	0, 0	11390.7	11.6203	12.5278	8.34999		1.01874	1.03473	0.0159917	0.107096	11	9	3	NP_005034	O14733
115	NP038-3	Cdc25A	Pan-specific	Cell division cycle 25A phosphatase	0, 0	7150.89	6.16666	11.5726	0, 0	7732.56	7.78109	11.969	8.31493		0.834528	0.852326	0.0177976	0.11919	8	7	1	NP_001780.2	P30304
823	PN111	Synapsin 1	S603	Synapsin 1 isoform Ia	0, 0	42.3037	22.3077	4.17137	0, 0	45.656	5.26532	4.56499	8.10494		-1.60719	-1.56435	0.0428411	0.286906	2	10	7	NP_008881	P17600
690	NP012	PP2A/Aa/b	Pan-specific	Protein-serine phosphatase 2A - A regulatory subunit - alpha and beta isoforms	0, 0	5000.86	13.2708	11.0566	0, 0	5396.2	7.87009	11.45	8.0859		0.664313	0.682923	0.0186104	0.124633	4	10	4	NP_002707	P30153
325	NN045	GNB2L1	Pan-specific	Guanine nucleotide-binding protein beta (receptor for activated C kinase 1 (RACK1))	0, 0	242.127	53.2837	6.68828	0, 0	261.256	15.4486	7.08157	8.08058		-0.776841	-0.742933	0.0339078	0.227079	11	7	11	NP_006089	P63244
747	NK244-2	Ret	Pan-specific	Proto-oncogene tyrosine-protein kinase receptor Ret	0, 0	3.51944	43.8542	0.584	0, 0	3.79406	53.5369	0.975997	7.9833		-2.7907	-2.7358	0.0548925	0.367614	5	9	11	NP_065681	P07949
461	NK095	Lyn	Pan-specific	Yes-related protein-tyrosine kinase	0, 0	947.496	11.358	8.65663	0, 0	1020.97	43.4017	9.04799	7.93516		-0.127464	-0.101093	0.0263704	0.176602	5	8	4	NP_002341	P07948
68	NN009	Bid	Pan-specific	BH3 interacting domain death agonist	0, 0	759.783	1.77334	8.3381	0, 0	818.02	20.2684	8.72825	7.84503		-0.23255	-0.205456	0.0270941	0.181449	2	6	6	NP_001187	P55957
404	PK033	IR/IGF1R	Y1162/Y1163	Insulin receptor / Insulin-like growth factor 1 receptor	0, 0	158.574	10.4194	6.07767	0, 0	170.712	21.5897	6.46767	7.834		-0.978286	-0.943312	0.0349737	0.234218	4	8	8	NP_000866	P06213
529	PN051-1	MLC	S19	Myosin regulatory light chain 2, smooth muscle isoform	0, 0	509.163	10.5917	7.76064	0, 0	547.751	21.4816	8.14963	7.75851		-0.423059	-0.394318	0.0287415	0.192481	10	8	9	NP_291024	P19105
873	NK256-2	YSK4	Pan-specific	SPS1/STE20-related protein kinase YSK4	0, 0	19232.5	16.4565	12.9999	0, 0	20667.2	6.16682	13.3873	7.63926		1.30542	1.31527	0.00984496	0.0659315	14	10	11	NP_001018054.1	Q56UN5
129	PK006	CDK1/2	Y14/Y15	Cyclin-dependent protein-serine kinase 1/2	0, 0	244.236	5.68787	6.70079	0, 0	262.398	18.8044	7.08787	7.61588		-0.772715	-0.74088	0.0318349	0.213197	15	6	9	NP_001777	P06493
193	PN026	Dab1	Y198	Disabled homolog 1	0, 0	365.326	21.6006	7.2817	0, 0	392.416	15.115	7.6685	7.5948		-0.581067	-0.551361	0.0297053	0.198935	16	7	2	NP_066566	O75553
413	PK126	JAK1	Y1022	Janus protein-tyrosine kinase 1	0, 0	256.588	7.27549	6.77196	0, 0	275.431	27.0514	7.1578	7.52324		-0.749232	-0.718052	0.0311797	0.20881	7	8	4	NP_002218	P23458
655	PK077-1	PKCd	Y311	Protein-serine kinase C delta	0, 0	1034.09	2.87846	8.7828	0, 0	1109.61	12.9742	9.16809	7.48245		-0.0858402	-0.0618915	0.0239487	0.160384	13	9	5	NP_006245	Q05655
800	NK172-3	Src	Pan-specific	Src proto-oncogene-encoded protein-tyrosine kinase	0, 0	1572.26	14.6894	9.38728	0, 0	1685.47	39.3507	9.77119	7.37988		0.113583	0.134962	0.0213791	0.143175	11	10	7	NP_005408	P12931
205	NP047-2	DUSP10	Pan-specific	Dual specificity protein phosphatase 10	0, 0	9874.43	4.70188	12.0381	0, 0	10573.4	1.58682	12.4204	7.25724		0.988125	0.999669	0.0115439	0.077309	12	7	5	NP_009138.1	Q9Y6W6
348	PN100	Histone H3	T11	Histone H3.3	0, 0	4601.55	21.7749	10.9366	0, 0	4926.76	19.9867	11.3187	7.24639		0.624705	0.640064	0.0153597	0.102863	6	7	11	NP_003521	P84243
510	PK706	Met	T1241	Hepatocyte growth factor (HGF) receptor-tyrosine kinase	0, 0	911.238	23.4784	8.60034	0, 0	975.634	13.0592	8.98245	7.24583		-0.146035	-0.122484	0.0235508	0.157719	11	8	10	NP_000236	P08581
436	PN048-1	Jun	S73	Jun proto-oncogene-encoded AP1 transcription factor	0, 0	3532.78	10.2044	10.5552	0, 0	3780.77	9.2925	10.9367	7.19846		0.498906	0.515392	0.0164865	0.11041	14	8	4	NP_002219	P05412
90	NK021-3	CaMK4	Pan-specific	Calcium/calmodulin-dependent protein-serine kinase 4	0, 0	996.972	6.14971	8.73007	0, 0	1066.86	17.965	9.11141	7.18908		-0.103237	-0.0803906	0.0228465	0.153003	1	6	6	NP_001735	Q16566
151	PK575	CDK9	T186	Cyclin-dependent protein-serine kinase 9	0, 0	5540.01	69.2649	11.2043	0, 0	5925.89	208.681	11.5851	7.14424		0.713044	0.727016	0.0139718	0.093569	14	6	8	NP_001252.1	P50750
448	NK113-3	Krs-2	Pan-specific	Mammalian STE20-like protein-serine kinase 1 (KRS2)	0, 0	459.907	27.4727	7.61386	0, 0	491.679	9.82908	7.99383	7.08698		-0.471485	-0.445172	0.0263125	0.176214	2	8	7	NP_006273	Q13043
826	PN086	Tau	S199/202	Microtubule-associated protein tau	0, 0	445.414	28.3189	7.56766	0, 0	476.065	3.53274	7.94727	7.06009		-0.486725	-0.460369	0.0263563	0.176508	14	10	7	NP_005901	P10636
122	NK024	Cdc2L5	Pan-specific	Cell division cycle 2-like protein-serine kinase 5	0, 0	339.472	9.31858	7.1758	0, 0	362.34	32.7707	7.55345	6.9147		-0.616002	-0.588911	0.0270907	0.181426	3	6	8	NP_003709	Q14004
147	NK030-2	CDK7	Pan-specific	Cyclin-dependent protein-serine kinase 7	0, 0	4527.78	61.6128	10.9132	0, 0	4830.09	62.7139	11.2901	6.85508		0.617013	0.630733	0.0137201	0.0918833	2	6	8	NP_001790	P50613
603	NN084	PACSIN1	Pan-specific	Protein kinase C + casein kinase substrate in neurons protein 1	0, 0	191.639	18.255	6.3509	0, 0	204.43	5.78013	6.72772	6.85275		-0.888144	-0.858433	0.0297108	0.198973	11	9	5	NP_065855	Q9BY11
52	NK193-2	AurKB	Pan-specific	Aurora Kinase B (serine/threonine protein kinase 12)	0, 0	14487.2	16.7646	12.5911	0, 0	15429.3	7.88224	12.9656	6.68089		1.17057	1.17764	0.00706715	0.0473285	2	6	2	NP_004208	Q96GD4
62	NN006-1	BCL	Pan-specific	B-cell lymphoma protein 2 alpha	0, 0	101.704	26.8111	5.43689	0, 0	108.23	14.7954	5.81021	6.59418		-1.18968	-1.15791	0.0317755	0.2128	10	6	4	NP_000624	P10415
224	NP042-3	DUSP8	Pan-specific	Dual specificity protein phosphatase 8	0, 0	18916.2	12.1538	12.976	0, 0	20117.5	25.8158	13.3484	6.52841		1.29753	1.30258	0.00504388	0.0337788	7	7	4	NP_004411.2	Q13202
688	NP011	PP1/Cg (PP1g1)	Pan-specific	Protein-serine phosphatase 1 - catalytic subunit - gamma isoform	0, 0	3263.85	4.46864	10.441	0, 0	3470.96	5.45213	10.8134	6.52334		0.46122	0.475132	0.0139121	0.093169	8	10	3	NP_002701	P36873
344	PN036	Histone H2A.X	S139	Histone H2A variant X	0, 0	467.965	25.437	7.63891	0, 0	497.599	33.624	8.01109	6.51015		-0.463218	-0.439537	0.0236813	0.158593	6	7	10	NP_002096	P16104
49	NK008-3	AurKA	Pan-specific	Aurora Kinase A (serine/threonine protein kinase 6)	0, 0	8615.46	33.3004	11.8414	0, 0	9157.88	34.6796	12.2131	6.47352		0.92321	0.93199	0.00878051	0.0588029	6	6	1	NP_940835	O14965
773	NP045-1	SHIP2	Pan-specific	Phosphatidylinositol-3,4,5-trisphosphate 5-phosphatase 2	0, 0	14754.2	4.76047	12.6175	0, 0	15678.2	2.32683	12.9887	6.4399		1.17926	1.18517	0.00590979	0.0395777	16	10	6	NP_001558.3	O15357
278	NK057-2	ERK3	Pan-specific	Extracellular regulated protein-serine kinase 3	0, 0	8009.8	17.8592	11.7362	0, 0	8504.65	40.016	12.1063	6.35565		0.888515	0.897143	0.00862779	0.0577801	1	7	6	NP_002739	Q16659
714	NP023-5	PTEN	Pan-specific	Phosphatidylinositol-3,4,5-trisphosphate 3-phosphatase and protein phosphatase and tensin homolog deleted on chromosome 10	0, 0	17790.5	13.7133	12.8875	0, 0	18888	23.2844	13.2574	6.34612		1.26833	1.27288	0.00454784	0.0304568	7	10	4	NP_000305.3	P60484
453	PK040	Lck	Y192	Lymphocyte-specific protein-tyrosine kinase	0, 0	378.024	4.12175	7.33099	0, 0	401.306	15.4372	7.70081	6.33653		-0.564805	-0.540812	0.023993	0.16068	2	8	8	NP_005347	P06239
633	NN181-2	PDK3	Pan-specific	Pyruvate dehydrogenase kinase isoform 3	0, 0	33414.1	29.1867	13.7968	0, 0	35428.8	2.31165	14.1649	6.20694		1.56833	1.56907	0.000741932	0.0049687	2	9	7	NP_001135858.1	Q15120
552	NK117-5	Nek2	Pan-specific	NIMA (never-in-mitosis)-related protein-serine kinase 2	0, 0	1506.77	2.29173	9.3259	0, 0	1595.3	10.0685	9.69186	6.05205		0.0933343	0.109069	0.015735	0.105377	5	8	9	NP_002488	P51955
497	NK104	MEK5	Pan-specific	MAPK/ERK protein-serine kinase 5 (MKK5)	0, 0	432.928	19.9463	7.52664	0, 0	457.897	15.7816	7.89113	5.94424		-0.500258	-0.478692	0.0215664	0.14443	16	9	2	NP_660143	Q13163
184	NK044-2	Csk	Pan-specific	C-terminus of Src tyrosine kinase	0, 0	585.889	43.5031	7.96314	0, 0	619.578	24.7485	8.3274	5.92684		-0.356253	-0.336295	0.0199582	0.133659	9	6	11	NP_004374	P41240
818	NN134	Striatin	Pan-specific	Striatin	0, 0	4959.06	10.2376	11.0445	0, 0	5236.23	22.9761	11.4066	5.76557		0.660318	0.668752	0.00843376	0.0564807	14	10	5	NP_003153.2	O43815
179	PN025	Crystallin aB	S19	Crystallin alpha B (heat-shock 20 kDa like-protein)	0, 0	3032.15	29.3195	10.3348	0, 0	3193.91	29.9654	10.6934	5.51107		0.426173	0.435961	0.00978843	0.0655529	13	6	9	NP_001876	P02511
468	NN067	Mcl1	Pan-specific	Myeloid cell leukemia differentiation protein 1	0, 0	3053.18	2.44302	10.3448	0, 0	3212.97	12.1829	10.7019	5.40932		0.429463	0.438762	0.00929911	0.062276	1	8	6	NP_068779	Q07820
281	NK206-3	ERK5	Pan-specific	Extracellular regulated protein-serine kinase 5 (Big MAP kinase 1 (BMK1))	0, 0	1349.58	14.5525	9.16695	0, 0	1419.39	15.543	9.52331	5.34883		0.0408937	0.0540533	0.0131596	0.0881297	5	7	7	NP_620602	Q13164
793	NN097	SOCS4	Pan-specific	Suppressor of cytokine signalling 4 (SOCS7)	0, 0	4495.29	9.79105	10.9029	0, 0	4719.02	15.1162	11.2565	5.15253		0.613586	0.619779	0.00619322	0.0414758	11	10	5	NP_543143	Q8WXH5
671	PK093-1	PKCm (PKD)	S916	Protein-serine kinase C mu (Protein kinase D)	0, 0	3471.37	10.0798	10.5299	0, 0	3643.7	11.6529	10.8834	5.13966		0.49056	0.498003	0.00744341	0.0498483	8	9	10	NP_002733	Q15139
67	PK538	Bcr	Y177	Breakpoint cluster region protein	0, 0	615.364	22.5904	8.03395	0, 0	645.847	40.169	8.3873	5.12912		-0.332891	-0.316741	0.0161501	0.108157	14	6	5	NP_004318.3	P11274
25	NK130-6	Akt2 (PKBb)	Pan-specific	RAC-beta serine/threonine-protein kinase	0, 0	528.012	17.3721	7.81308	0, 0	553.95	7.99939	8.16587	5.08788		-0.405758	-0.389018	0.01674	0.112107	11	6	1	NP_001617	P31751
175	PN024	CREB1	S133	cAMP response element binding protein 1	0, 0	14421.9	9.13048	12.5846	0, 0	15114	12.1695	12.9359	4.97402		1.16842	1.16791	-0.000505165	-0.00338308	5	6	9	NP_004370	P16220
105	PN147	Caveolin 1	Y14	Caveolin 1	0, 0	139.559	19.5257	5.89339	0, 0	146.25	23.7517	6.24454	4.96947		-1.03908	-1.01614	0.0229418	0.153641	16	6	9	NP_001166366.1	Q03135
692	NP032	PP2A/Bg2	Pan-specific	Protein-serine phosphatase 2A - B regulatory subunit - gamma isoform	0, 0	6491.71	2.27746	11.433	0, 0	6799.61	10.3906	11.7835	4.91801		0.788498	0.79178	0.00328233	0.0219817	12	10	4	NP_001193923.1	Q9Y2T4
478	PK046-1	MEK1	T292	MAPK/ERK protein-serine kinase 1 (MKK1)	0, 0	2062.16	11.6919	9.7786	0, 0	2159.93	7.32155	10.129	4.91634		0.242682	0.25176	0.0090773	0.0607904	13	8	6	NP_002746	Q02750
166	PN019	Cofilin 1	S3	Cofilin 1	0, 0	316.383	12.2979	7.07418	0, 0	331.368	25.1023	7.42454	4.91141		-0.649527	-0.630987	0.01854	0.124162	14	7	1	NP_005498	P23528
766	PK102	RSK1/2/3	T573	Ribosomal S6 protein-serine kinase 1/2/3	0, 0	34.9525	18.5408	3.89598	0, 0	36.6078	33.5877	4.24633	4.91075		-1.69804	-1.66836	0.0296836	0.19879	13	10	4	NP_002944	Q15418
782	PN183	Smad1	S465	Mothers against decapentaplegic homologs 1	0, 0	264.749	19.4999	6.81714	0, 0	277.113	32.9881	7.16658	4.84509		-0.734329	-0.715186	0.0191438	0.128205	4	10	9	NP_001003688.1	Q15797
30	NK003	ALK	Pan-specific	Anaplastic lymphoma kinase	0, 0	5033.98	3.80032	11.0661	0, 0	5263.44	13.2834	11.414	4.73312		0.667454	0.671193	0.00373858	0.0250372	7	6	2	AAB71619	Q9UM73
415	NK085-2	JAK2	Pan-specific	Janus protein-tyrosine kinase 2	0, 0	31709.6	0.209063	13.7213	0, 0	33154.6	28.3403	14.0692	4.73191		1.54341	1.53783	-0.00557896	-0.0373621	11	8	5	NP_004963	O60674
43	PN133	Arrestin b	S412	Arrestin beta 1	0, 0	401.227	0.840268	7.41693	0, 0	419.266	3.61838	7.76398	4.6705		-0.536452	-0.520196	0.0162553	0.108862	7	6	5	NP_004032	P49407
359	PN042-3	Hsp25	S82	Heat shock 27 kDa protein beta 1 (HspB1)	0, 0	514.927	1.5904	7.77688	0, 0	537.202	9.7623	8.12157	4.50023		-0.417702	-0.403475	0.0142263	0.0952734	14	8	2	NP_003521	P84243
361	PN041	Hsp27	S78	Heat shock 27 kDa protein beta 1 (HspB1)	0, 0	7718.77	1.77622	11.6828	0, 0	8051.87	3.17908	12.0274	4.48991		0.8709	0.871381	0.000481026	0.00322142	9	7	8	NP_001531	P04792
470	NN155	MEF-2	Pan-specific	Myelin expression factor 2 (MYEF2)	0, 0	3215.02	6.46668	10.4193	0, 0	3349.07	13.9616	10.7618	4.34346		0.454047	0.458299	0.00425202	0.0284757	9	8	6	NP_057216.2	Q9P2K5
452	PK039	Lck	S158	Lymphocyte-specific protein-tyrosine kinase	0, 0	381.16	19.4091	7.34291	0, 0	396.953	19.8122	7.68508	4.31738		-0.560872	-0.545949	0.0149236	0.0999432	14	8	7	NP_005347	P06239
6	PK503	AAK1	S637	AP2-associated protein kinase 1	0, 0	1088.6	11.2896	8.85691	0, 0	1132.94	13.144	9.19811	4.24724		-0.0613897	-0.0520927	0.00929705	0.0622621	8	6	2	NP_055726.3	Q2M2I8
222	NP041-2	DUSP7	Pan-specific	Dual specificity protein phosphatase 7	0, 0	24012.6	6.28976	13.3202	0, 0	24977.7	5.18667	13.6606	4.19304		1.41108	1.40448	-0.00660129	-0.0442087	15	7	3	NP_001938.2	Q16829
308	NK236-3	FGFR3	Pan-specific	Fibroblast growth factor receptor 3	0, 0	12554.2	6.34613	12.3845	0, 0	13055.5	2.47022	12.7246	4.1669		1.10241	1.09897	-0.00343804	-0.0230245	8	8	2	NP_000133.1	P22607
257	PK134	ErbB2	T686	ErbB2 (Neu) receptor-tyrosine kinase	0, 0	7524.41	8.81761	11.646	0, 0	7823.47	28.2237	11.9858	4.14838		0.858762	0.85783	-0.000931639	-0.00623917	14	7	5	NP_004439	P04626
821	PK821	Syk	Y323	Spleen protein-tyrosine kinase	0, 0	1428.09	12.9882	9.24853	0, 0	1484.81	5.01231	9.58832	4.14573		0.0678073	0.0752721	0.00746481	0.0499917	2	10	6	NP_003168	P43405
486	PK049	MEK2	T394	MAPK/ERK protein-serine kinase 2 (MKK2)	0, 0	231.304	7.78296	6.6223	0, 0	240.013	8.99059	6.95923	3.93893		-0.798608	-0.782868	0.0157395	0.105407	12	8	9	AAH00471.1	P36507
656	PK077-2	PKCd	Y311	Protein-serine kinase C delta	0, 0	628.878	24.8555	8.06529	0, 0	651.502	22.4303	8.39988	3.77074		-0.322552	-0.312636	0.00991604	0.0664075	13	9	6	NP_006245	Q05655
774	NP026-2	SHP2	Pan-specific	Protein-tyrosine phosphatase 1D (SHP2, SHPTP2, Syp, PTP2C)	0, 0	1226.86	6.0915	9.02941	0, 0	1269.91	3.1354	9.36276	3.68156		-0.0044803	0.00164954	0.00612985	0.0410514	8	10	7	NP_002825	Q06124
51	NK008-5	AurKA	Pan-specific	Aurora Kinase A (serine/threonine protein kinase 6)	0, 0	14950.6	21.2809	12.6366	0, 0	15464.8	0.79814	12.969	3.61237		1.18555	1.17872	-0.00683545	-0.0457768	14	6	1	NP_940835	O14965
217	NP039-2	DUSP5	Pan-specific	Dual specificity protein phosphatase 5	0, 0	12128	4.44081	12.3347	0, 0	12544.3	15.3324	12.667	3.60522		1.08597	1.08016	-0.00580927	-0.0389045	11	7	2	NP_004410.3	Q16690
546	PN186	Myc	S373	Myc proto-oncogene protein	0, 0	321.431	7.26073	7.09702	0, 0	332.172	7.89987	7.42804	3.51449		-0.641993	-0.629846	0.0121477	0.0813527	14	9	2	NP_002458.2	P01106
615	NK125	PCTK1	Pan-specific	PCTAIRE-1 protein-serine kinase	0, 0	168.665	10.1934	6.16668	0, 0	174.276	3.30895	6.49748	3.4993		-0.948923	-0.933581	0.0153415	0.102741	11	9	8	NP_148978	Q00536
651	PK076-2	PKCb2	T641	Protein-serine kinase C beta 2	0, 0	838.133	13.3624	8.47969	0, 0	865.544	10.3839	8.80972	3.44307		-0.185838	-0.178865	0.00697339	0.0467006	1	9	5	NP_002729	P05771
467	PK694	MARK1	T215	MAP/microtubule affinity-regulating protein-serine kinase 1	0, 0	17372.4	8.53213	12.8532	0, 0	17937	9.37617	13.1829	3.42252		1.25701	1.24855	-0.00845872	-0.0566478	13	8	5	NP_001273053.1	Q9P0L2
86	NN137-1	Calreticulin	Pan-specific	Calreticulin	0, 0	24944	6.21409	13.3751	0, 0	25753.3	3.23667	13.7047	3.41718		1.42919	1.41888	-0.0103134	-0.0690688	13	6	4	NP_004334.1	P27797
70	PN013	BLNK	Y84	B-cell linker protein	0, 0	412.549	17.0342	7.45708	0, 0	425.841	18.5081	7.78643	3.39461		-0.523207	-0.512868	0.0103392	0.0692416	10	6	6	NP_037446	O75498
158	NK035	Chk2	Pan-specific	Checkpoint protein-serine kinase 2	0, 0	2535.14	3.81855	10.0765	0, 0	2616.61	4.79058	10.4057	3.38633		0.340965	0.34208	0.00111475	0.00746544	14	6	10	NP_009125	O96017
829	PN107	Tau	S422	Microtubule-associated protein tau	0, 0	270.432	1.22729	6.84778	0, 0	279.115	14.7373	7.17697	3.38342		-0.724221	-0.711796	0.0124252	0.0832113	14	10	8	NP_005901	P10636
171	NK042-2	COT	Pan-specific	Osaka thyroid oncogene protein-serine kinase (Tpl2)	0, 0	787.081	19.1034	8.38902	0, 0	812.147	30.9602	8.71785	3.35715		-0.21575	-0.20885	0.00690008	0.0462096	1	6	8	NP_005195	P41279
573	NK120-5	p38a MAPK	Pan-specific	Mitogen-activated protein-serine kinase p38 alpha	0, 0	11060.5	3.95785	12.2018	0, 0	11407.8	3.82992	12.53	3.31254		1.04211	1.03544	-0.0066752	-0.0447037	1	9	3	NP_001306	Q16539
617	NK242-1	PDGFRa	Pan-specific	Platelet-derived growth factor receptor kinase alpha	0, 0	17759.4	3.39713	12.8849	0, 0	18315.6	16.8174	13.213	3.30436		1.2675	1.25839	-0.0091085	-0.0609994	7	9	9	NP_006197.1	P16234
635	NN178-3	PDK4	Pan-specific	[Pyruvate dehydrogenase [lipoamide]] kinase isozyme 4, mitochondrial	0, 0	19729.1	2.99986	13.0367	0, 0	20332.3	6.80561	13.3637	3.22984		1.31756	1.30758	-0.00998049	-0.0668391	10	9	7	NP_002603.1	Q16654
634	NN178-2	PDK4	Pan-specific	[Pyruvate dehydrogenase [lipoamide]] kinase isozyme 4, mitochondrial	0, 0	23582.8	10.444	13.2941	0, 0	24273.1	6.75405	13.6193	3.09955		1.40248	1.391	-0.011478	-0.0768678	6	9	7	NP_002603.1	Q16654
509	NK110-3	Met	Pan-specific	Hepatocyte growth factor (HGF) receptor-tyrosine kinase	0, 0	26250.5	17.1691	13.4487	0, 0	27017.3	6.00227	13.7738	3.09298		1.45349	1.44144	-0.0120503	-0.0807003	7	8	11	NP_000236.2	P08581
141	NK028-2	CDK5	Pan-specific	Cyclin-dependent protein-serine kinase 5	0, 0	3435.73	4.17374	10.5151	0, 0	3536.07	10.811	10.8402	3.09255		0.485647	0.483884	-0.00176335	-0.0118091	2	6	7	NP_004926	Q00535
23	PK148	Akt1 (PKBa)	Y474	RAC-alpha serine/threonine-protein kinase	0, 0	2799.29	23.3547	10.2195	0, 0	2880.69	8.39402	10.5445	3.07973		0.388141	0.387356	-0.000785354	-0.00525949	16	6	5	NP_005154	P31749
421	NK086-2	JAK3	Pan-specific	Janus protein-tyrosine kinase 3	0, 0	27420.7	0.632973	13.5116	0, 0	28200.9	3.35698	13.8357	3.01723		1.47425	1.46163	-0.0126171	-0.0844964	7	8	6	NP_000206	P52333
195	PK591	DDR1	Y796+pY797	Epithelial discoidin domain-containing receptor 1	0, 0	801.704	0.0433336	8.41558	0, 0	824.21	4.70967	8.73912	2.97919		-0.206988	-0.201907	0.00508179	0.0340326	8	7	3	NP_001189450.1	Q08345
592	PN159	p53	S37	Tumor suppressor protein p53 (antigenNY-CO-13)	0, 0	2359.43	14.6098	9.97288	0, 0	2424.68	14.9773	10.2958	2.93736		0.306778	0.306207	-0.000571243	-0.0038256	8	9	8	NP_000537	P04637
670	PK092	PKCm (PKD)	S738/S742	Protein-serine kinase C mu (Protein kinase D)	0, 0	89.2843	28.9108	5.24899	0, 0	91.64	19.4017	5.57016	2.81001		-1.25168	-1.23626	0.0154134	0.103223	4	9	10	NP_002733	Q15139
868	NK254-1	WNK3	Pan-specific	Serine/threonine-protein kinase WNK3	0, 0	22125	8.30248	13.202	0, 0	22634.4	8.35996	13.5185	2.47319		1.37211	1.35809	-0.0140247	-0.0939232	11	10	11	NP_001002838.1	Q9BYP7
241	PN028-2	eIF2a	S52	Eukaryotic translation initiation factor 2 alpha	0, 0	1175.65	3.16635	8.9679	0, 0	1202.29	3.65249	9.28382	2.43662		-0.0247742	-0.0241171	0.000657119	0.00440071	10	7	2	NP_004085	P05198
411	PN045	IRS1	Y612	Insulin receptor substrate 1	0, 0	611.299	3.90878	8.02439	0, 0	625.112	13.9683	8.34022	2.4304		-0.336045	-0.332108	0.00393757	0.0263698	15	8	3	NP_005535	P35568
776	NK249-1	SIK2	Pan-specific	Serine/threonine-protein kinase SIK2	0, 0	8359.46	15.7302	11.7978	0, 0	8543.76	10.1273	12.1129	2.37551		0.908852	0.899303	-0.00954904	-0.0639497	12	10	7	NP_056006.1	Q9H0K1
631	NN180-2	PDK2	Pan-specific	Pyruvate dehydrogenase kinase isoform 2	0, 0	23014.5	6.82693	13.2589	0, 0	23507.3	2.62564	13.5731	2.31204		1.39087	1.3759	-0.0149653	-0.100222	10	9	6	NP_002602	Q15119
408	PN117	IRS1	S312	Insulin receptor substrate 1	0, 0	238.326	6.61944	6.66545	0, 0	243.244	4.19703	6.97852	2.23421		-0.784372	-0.776572	0.00780083	0.0522419	7	8	3	NP_005535	P35568
725	PK097-3	PYK2	Y579	Protein-tyrosine kinase 2	0, 0	69.7665	2.0979	4.89312	0, 0	71.2037	5.56298	5.20614	2.23062		-1.36908	-1.35508	0.0140002	0.093759	10	9	11	NP_004094	Q14289
297	PK151	FAK	Y576+Y577	Focal adhesion protein-tyrosine kinase	0, 0	1774.26	35.5833	9.56165	0, 0	1810.16	47.1985	9.87416	2.1943		0.171111	0.168571	-0.00254056	-0.017014	4	7	10	NP_005598	Q05397
304	NK063-2	FGFR2	Pan-specific	Fibroblast growth factor receptor-tyrosine kinase 2 (BEK)	0, 0	27193.4	6.25331	13.4996	0, 0	27741.2	4.83789	13.812	2.1852		1.47028	1.45389	-0.0163936	-0.109788	16	8	1	NP_000132.3	P21802
644	NK130-5	PKB2-PCT	Pan-specific	RAC-beta serine/threonine-protein kinase	0, 0	3744.71	3.89927	10.6393	0, 0	3815.37	1.54884	10.9499	2.05738		0.526634	0.519683	-0.00695132	-0.0465528	14	9	9	NP_001617	P31751
350	PN101-2	Histone H3	T3	Histone H3.3	0, 0	3145.5	8.31386	10.3877	0, 0	3204.18	8.88316	10.698	2.03607		0.44364	0.437473	-0.00616738	-0.0413028	14	7	11	NP_003521	P84243
395	PK154	IKKa	T23	Inhibitor of NF-kappa-B protein-serine kinase alpha (CHUK)	0, 0	163.453	20.4009	6.12139	0, 0	166.497	20.4269	6.43161	2.03255		-0.963863	-0.955084	0.00877916	0.0587939	12	8	5	NP_001269	O15111
214	NP030-4	DUSP3	Pan-specific	Dual specificity protein phosphatase 3	0, 0	16539.6	4.92117	12.7823	0, 0	16826.8	9.39901	13.0907	1.90615		1.23363	1.21846	-0.0151656	-0.101563	16	7	7	NP_004081.1	P51452
682	PN165	PLCg1	Y771	1-phosphatidylinositol-4,5-bisphosphate phosphodiesterase gamma-1	0, 0	533.752	3.95647	7.82868	0, 0	542.973	5.41448	8.13699	1.89762		-0.400612	-0.398443	0.00216827	0.0145208	8	10	2	NP_877963.1	P19174
236	PK010-2	EGFR	Y1148	Epidermal growth factor receptor-tyrosine kinase	0, 0	905.869	6.31902	8.59181	0, 0	921.415	16.7063	8.89996	1.8862		-0.148848	-0.149409	-0.000560963	-0.00375676	7	7	7	NP_005219	P00533
750	NK160	ROCK-I/ROKb	Pan-specific	RhoA protein-serine kinase beta	0, 0	213.962	18.3447	6.50987	0, 0	217.585	15.2131	6.81769	1.86291		-0.8357	-0.829066	0.00663314	0.044422	1	10	1	NP_005397	Q13464
378	NK193	HSTK12 (Aurora 2)	Pan-specific	Aurora Kinase B (serine/threonine protein kinase 12)	0, 0	158.687	9.58981	6.0787	0, 0	161.297	0.398616	6.38583	1.81459		-0.977948	-0.970026	0.00792191	0.0530529	13	8	1	NP_004208	Q96GD4
283	NK206-5	ERK5	Pan-specific	Extracellular regulated protein-serine kinase 5 (Big MAP kinase 1 (BMK1))	0, 0	19717.3	11.7073	13.0358	0, 0	20026.6	23.086	13.3419	1.7385		1.31727	1.30044	-0.0168301	-0.112711	13	7	6	NP_620602	Q13164
310	NN172	FHL2	Pan-specific	Four and a half LIM domains protein 2	0, 0	987.405	19.2354	8.71615	0, 0	1002.73	1.19736	9.02197	1.72138		-0.107827	-0.109586	-0.00175941	-0.0117828	16	8	2	NP_001034581.1	Q14192
828	PN092	Tau	S404	Microtubule-associated protein tau	0, 0	175.648	15.3235	6.2252	0, 0	178.304	15.7545	6.53045	1.68164		-0.929615	-0.922823	0.0067928	0.0454912	10	10	8	NP_005901	P10636
541	PK727	MST3	T184	Mammalian STE20-like protein-serine kinase 3	0, 0	771.947	6.35662	8.36101	0, 0	782.057	4.66782	8.66338	1.47902		-0.224991	-0.226628	-0.00163716	-0.010964	10	9	1	NP_001027467.2	Q9Y6E0
588	NK059-4	p38g MAPK	Pan-specific	Mitogen-activated protein-serine kinase p38 gamma (MAPK12)	0, 0	14566.7	25.8687	12.599	0, 0	14753.9	9.99197	12.9011	1.45417		1.17317	1.15656	-0.0166161	-0.111277	8	9	7	NP_002960	P53778
430	NK088-2	JNK2	Pan-specific	Jun N-terminus protein-serine kinase (stress-activated protein kinase (SAPK)) 1	0, 0	1775.58	28.8365	9.56273	0, 0	1797.86	18.4763	9.86432	1.42415		0.171467	0.165361	-0.00610652	-0.0408952	2	8	3	NP_002741	P45983
77	PK535	B-Raf	S729	RafB proto-oncogene-encoded protein-serine kinase	0, 0	3854.93	2.28067	10.6811	0, 0	3897.83	4.64379	10.9807	1.28188		0.540441	0.529751	-0.01069	-0.0715906	5	6	2	NP_004324	P15056
370	NN060-3	Hsp70	Pan-specific	Heat shock 70 kDa protein 1	0, 0	16452.6	2.5271	12.7747	0, 0	16623.8	2.52879	13.0732	1.20959		1.23112	1.21275	-0.0183686	-0.123014	9	7	10	NP_005336	P08107
864	NP037	Wip1	Pan-specific	Protein phosphatase 1D	0, 0	310.358	19.0841	7.04645	0, 0	313.088	11.2472	7.34268	1.04818		-0.658678	-0.657708	0.000969758	0.00649445	8	10	11	NP_003611.1	O15297
691	NP035	PP2A/Bb	Pan-specific	Protein-serine phosphatase 2A - B regulatory subunit - beta isoform	0, 0	17296.1	6.48128	12.8468	0, 0	17446.9	0.108714	13.1429	1.04057		1.25491	1.23551	-0.0194087	-0.129979	8	10	4	NP_001258828.1	Q00005
32	PK522	AMPKa2	S377	5'-AMP-activated protein kinase catalytic subunit alpha-2	0, 0	3142	8.82352	10.3861	0, 0	3169.3	34.6276	10.6822	1.03751		0.443111	0.432319	-0.0107929	-0.0722795	15	6	2	NP_006243.2	P54646
190	PN191	Cyclin E	T395	Cyclin E1	0, 0	4254.79	24.0448	10.8235	0, 0	4286.69	12.3385	11.1179	0.918107		0.587415	0.574531	-0.0128837	-0.0862819	13	7	1	NP_001229	P24864
832	PN121	Tau	T205	Microtubule-associated protein tau	0, 0	325.202	22.3958	7.11385	0, 0	327.537	3.79789	7.40777	0.886589		-0.636442	-0.636463	-2.02814e-05	-0.000135824	6	10	9	NP_005901	P10636
754	NK161-3	RON	Pan-specific	Macrophage-stimulating protein receptor alpha chain	0, 0	6068.64	22.0494	11.3358	0, 0	6110.88	15.0733	11.6294	0.864348		0.756422	0.741491	-0.0149313	-0.0999946	5	10	2	NP_002438	Q04912
206	NP045-2	DUSP11	Pan-specific	Phosphatidylinositol-3,4,5-trisphosphate 5-phosphatase 2	0, 0	8010.67	12.9572	11.7364	0, 0	8063.82	3.05929	12.0295	0.831862		0.888567	0.872079	-0.0164878	-0.110418	16	7	5	NP_001558.3	O15357
336	PK028-PK029-1	GSK3a/b	Y279/Y216	Glycogen synthase-serine kinase 3 alpha/beta	0, 0	109.809	10.1078	5.54751	0, 0	110.462	53.3094	5.83966	0.762401		-1.15319	-1.1483	0.00489312	0.0327691	6	7	8	NP_063937	P49840
88	PK555	CaMK2a	T286	Calcium/calmodulin-dependent protein-serine kinase 2 alpha	0, 0	4416.37	2.66354	10.8773	0, 0	4441.01	12.4055	11.1689	0.726038		0.605155	0.591185	-0.0139694	-0.0935526	5	6	5	NP_057065.2	Q9UQM7
294	PK024	FAK	S910	Focal adhesion protein-tyrosine kinase	0, 0	216.679	3.48819	6.52807	0, 0	217.868	5.44945	6.81957	0.716947		-0.829695	-0.828453	0.00124165	0.00831532	12	7	9	NP_005598	Q05397
538	NK113-2	MST1	Pan-specific	Mammalian STE20-like protein-serine kinase 1 (KRS2)	0, 0	100.106	8.46331	5.41403	0, 0	100.601	16.6037	5.70476	0.663378		-1.19723	-1.19233	0.00489825	0.0328035	14	8	11	NP_006273	Q13043
624	NK243-3	PDGFRb	Pan-specific	Platelet-derived growth factor receptor kinase beta	0, 0	13437.2	15.0031	12.4826	0, 0	13502.9	12.2998	12.7732	0.657057		1.13476	1.11484	-0.0199221	-0.133418	2	9	5	NP_032835	P09619
536	PK058	Msk1	S376	Mitogen & stress-activated protein-serine kinase 1	0, 0	31.3204	17.0096	3.73769	0, 0	31.4654	22.3952	4.02795	0.631019		-1.75027	-1.73964	0.0106261	0.0711628	6	8	11	NP_004746	O75582
256	NK054-5	ErbB2	Pan-specific	ErbB2 (Neu) receptor-tyrosine kinase	0, 0	15424.9	6.93267	12.6816	0, 0	15488.4	1.23708	12.9712	0.579381		1.20042	1.17944	-0.0209836	-0.140527	10	7	6	NP_004439	P04626
589	NK059-5	p38g MAPK	Pan-specific	Mitogen-activated protein-serine kinase p38 gamma (MAPK12)	0, 0	5173.04	22.2757	11.1055	0, 0	5189.11	0.707034	11.3935	0.478275		0.680425	0.664495	-0.0159293	-0.106678	12	9	7	NP_002960	P53778
611	NN085-1	PARP1	Pan-specific	Poly [ADP-ribose] polymerase 1 (ADPRT)	0, 0	22093.4	0.862124	13.2	0, 0	22145.8	7.19299	13.487	0.404729		1.37143	1.34781	-0.02362	-0.158183	11	9	7	NP_001609	P09874
163	NK041	CK2a	Pan-specific	Casein protein-serine kinase 2 alpha/ alpha prime	0, 0	2081.9	3.39595	9.79234	0, 0	2086.67	7.64959	10.0792	0.396532		0.247218	0.23551	-0.0117072	-0.078403	2	7	1	NP_001887	P68400
149	NK032	CDK9	Pan-specific	Cyclin-dependent protein-serine kinase 9	0, 0	744.762	7.65798	8.30929	0, 0	746.29	27.7457	8.59585	0.372649		-0.242054	-0.248672	-0.00661792	-0.0443201	2	6	9	NP_001252.1	P50750
282	NK206-4	ERK5	Pan-specific	Extracellular regulated protein-serine kinase 5 (Big MAP kinase 1 (BMK1))	0, 0	16193.6	19.1932	12.7518	0, 0	16205.1	10.9927	13.0364	0.238648		1.22357	1.20074	-0.0228276	-0.152876	9	7	6	NP_620602	Q13164
210	NP008-2	DUSP2	Pan-specific	Dual specificity protein phosphatase 2	0, 0	33825.2	1.91689	13.8145	0, 0	33839	5.41836	14.0987	0.208015		1.57415	1.54745	-0.0266986	-0.1788	16	7	6	NP_004409.1	Q05923
13	PN003-PN004	Adducin a/g	S662	Adducin alpha (ADD1)	0, 0	2760.49	39.4334	10.1994	0, 0	2761.12	37.8786	10.4833	0.190035		0.381498	0.367393	-0.0141043	-0.0944559	4	6	4	NP_058432	P35611
591	PN158	p53	S33	Tumor suppressor protein p53 (antigenNY-CO-13)	0, 0	155.893	22.4538	6.05307	0, 0	155.925	16.3441	6.33696	0.187704		-0.986403	-0.985976	0.000426596	0.0028569	4	9	8	NP_000537	P04637
612	NN086	Paxillin	Pan-specific	Paxillin 1	0, 0	18.0926	3.11702	2.94598	0, 0	18.083	22.3759	3.22882	0.114304		-2.01146	-2.00048	0.0109786	0.0735234	15	9	7	NP_002850	P49023
116	NP002	Cdc25B	Pan-specific	Cell division cycle 25B phosphatase	0, 0	2728.52	39.5616	10.1826	0, 0	2722.89	31.0779	10.4632	-0.0395345		0.375953	0.360827	-0.0151255	-0.101295	3	6	7	NP_004349	P30305
553	PK732	Nek2	S171	NIMA (never-in-mitosis)-related protein-serine kinase 2	0, 0	7327.67	29.9158	11.6078	0, 0	7311.64	17.4936	11.8882	-0.0518814		0.846151	0.825969	-0.0201823	-0.13516	9	8	9	NP_002488	P51955
181	NK234-3	CSF1R	Pan-specific	Macrophage colony-stimulating factor 1 receptor	0, 0	17945.7	1.05168	12.9	0, 0	17894.4	15.6556	13.1795	-0.119227		1.27246	1.24743	-0.0250317	-0.167637	13	6	10	NP_001275634.1	P07333
422	NK086-3	JAK3	Pan-specific	Janus protein-tyrosine kinase 3	0, 0	22078.2	2.48837	13.199	0, 0	22006.9	4.7716	13.4779	-0.156324		1.3711	1.34485	-0.0262552	-0.175831	11	8	6	NP_000206	P52333
55	PK530	AurKB	S227	Aurora Kinase B (serine/threonine protein kinase 12)	0, 0	3058.84	25.9248	10.3474	0, 0	3048.62	34.3198	10.6262	-0.167345		0.430344	0.414038	-0.0163062	-0.109203	14	6	2	NP_004208	Q96GD4
578	NK248-1	p38b MAPK	Pan-specific	Mitogen-activated protein-serine kinase p38 beta	0, 0	9255.57	6.65092	11.9448	0, 0	9223.09	4.99203	12.2233	-0.184345		0.95732	0.935331	-0.0219886	-0.147257	12	9	5	NP_002742.3	Q15759
9	PK001	Abl	Y393	Abelson proto-oncogene-encoded protein-tyrosine kinase	0, 0	567.047	7.9296	7.91598	0, 0	564.817	16.3646	8.19389	-0.226706		-0.371811	-0.37987	-0.00805881	-0.0539697	12	6	2	NP_005148	P00519
187	PN190	Cyclin B1	S147	Cyclin B1	0, 0	3061.24	18.9198	10.3486	0, 0	3049.1	20.773	10.6264	-0.230098		0.430718	0.414112	-0.0166063	-0.111212	1	7	1	NP_114172	P14635
801	NK172-4	Src	Pan-specific	Src proto-oncogene-encoded protein-tyrosine kinase	0, 0	212.976	128.806	6.50321	0, 0	212.105	83.9099	6.78089	-0.242757		-0.837898	-0.841078	-0.00317972	-0.0212945	15	10	7	NP_005408	P12931
869	NK254-3	WNK3	Pan-specific	Serine/threonine-protein kinase WNK3	0, 0	12983.7	7.47857	12.4331	0, 0	12910.9	14.0768	12.7086	-0.394266		1.11842	1.09372	-0.0246926	-0.165365	15	10	11	NP_001002838.1	Q9BYP7
244	PN030-1	eIF4E	S209	Eukaryotic translation initiation factor 4 (mRNA cap binding protein)	0, 0	2649.68	42.0334	10.1403	0, 0	2633.09	29.049	10.4148	-0.460145		0.361998	0.345035	-0.0169628	-0.113599	2	7	3	NP_001959	P06730
186	NN029	Cyclin B1	Pan-specific	Cyclin B1	0, 0	591.85	32.1843	7.97774	0, 0	588.008	37.6387	8.25195	-0.48304		-0.351435	-0.360922	-0.0094868	-0.0635329	5	7	1	NP_114172	P14635
458	NK227-2	LKB1	Pan-specific	Serine/threonine-protein kinase 11	0, 0	24856.8	5.1619	13.37	0, 0	24660.5	7.25377	13.6422	-0.623713		1.42752	1.39846	-0.0290646	-0.194645	9	8	3	NP_000446.1	Q15831
85	NN136-2	Calnexin	Pan-specific	Calnexin	0, 0	17177.2	17.3648	12.8369	0, 0	17040.3	11.8612	13.1089	-0.630779		1.25163	1.2244	-0.0272282	-0.182347	9	6	4	NP_001019820.1	P27824
160	PK581	Chk2	T68	Checkpoint protein-serine kinase 2	0, 0	1063.31	0.714619	8.823	0, 0	1054.77	3.47206	9.09497	-0.636618		-0.072578	-0.0857566	-0.0131785	-0.0882563	6	6	11	NP_009125	O96017
53	NK193-3	AurKB	Pan-specific	Aurora Kinase B (serine/threonine protein kinase 12)	0, 0	25818.4	11.8612	13.4248	0, 0	25600.5	31.8707	13.6961	-0.678269		1.44559	1.41607	-0.0295152	-0.197663	6	6	2	NP_004208	Q96GD4
250	PN170	Elk1	S389	ETS domain-containing protein Elk-1	0, 0	254.921	15.9292	6.76256	0, 0	252.41	5.80326	7.03188	-0.819352		-0.752334	-0.759153	-0.006819	-0.0456667	14	7	4	NP_001107595.1	P19419
182	PK587	CSF1R	Y699	Macrophage colony-stimulating factor 1 receptor	0, 0	157.562	1.02145	6.06843	0, 0	155.84	16.5607	6.33618	-0.927709		-0.981333	-0.986232	-0.00489932	-0.0328106	1	6	11	NP_001275634.1	P07333
292	PK020-3	FAK	S722	Focal adhesion protein-tyrosine kinase	0, 0	339.059	12.2374	7.17405	0, 0	335.013	1.63888	7.44033	-1.02788		-0.616582	-0.625835	-0.00925324	-0.0619687	16	7	9	NP_005598	Q05397
318	NK065	Fyn	Pan-specific	Fyn proto-oncogene-encoded protein-tyrosine kinase	0, 0	364.239	7.17784	7.2774	0, 0	359.728	18.3325	7.54302	-1.0735		-0.582485	-0.592318	-0.00983283	-0.0658503	15	7	9	NP_002028	P06241
164	PK167	CK2a	T360/S362	Casein protein-serine kinase 2 alpha/ alpha prime	0, 0	3405.03	2.85159	10.5021	0, 0	3361.2	7.47638	10.767	-1.12214		0.481376	0.460002	-0.0213741	-0.143142	6	7	1	NP_001887	P68400
204	NP006-3	DUSP1 (MKP1)	Pan-specific	MAP kinase phosphatase 1 (CL100, VH1)	0, 0	34479	8.59893	13.8421	0, 0	34025.3	9.32411	14.1066	-1.15085		1.58326	1.55004	-0.0332247	-0.222505	8	7	5	NP_004408.1	P28562
125	PK558	CDC7	T376	Cell division cycle 7-related protein kinase	0, 0	809.111	1.32768	8.42885	0, 0	798.259	0.464528	8.69297	-1.17629		-0.202611	-0.216972	-0.0143607	-0.0961734	15	6	8	NP_001127891.1	O00311
263	NK235-3	ErbB4	Pan-specific	Receptor tyrosine-protein kinase erbB-4	0, 0	15768.7	17.0538	12.7134	0, 0	15536.8	11.9627	12.9757	-1.30597		1.21091	1.18091	-0.0300059	-0.200949	1	7	2	NP_001036064.1	Q15303
475	NK099-9	MEK1	Pan-specific	MAPK/ERK protein-serine kinase 1 (MKK1)	0, 0	12035.2	8.63659	12.3236	0, 0	11848.7	13.235	12.5847	-1.38475		1.08231	1.0533	-0.0290148	-0.194311	13	8	7	NP_002746	Q02750
118	NP002-3	Cdc25B	Pan-specific	Cell division cycle 25B phosphatase	0, 0	17570.4	9.14971	12.8695	0, 0	17298.1	0.542723	13.1306	-1.38538		1.26241	1.23147	-0.0309323	-0.207153	16	7	1	NP_004349	P30305
343	NN051	Hip	Pan-specific	Hsp70/Hsc70 interacting protein (ST13)	0, 0	12423.4	2.01766	12.3694	0, 0	12217.4	0.201401	12.6289	-1.49327		1.09742	1.06773	-0.0296939	-0.198859	2	7	10	NP_003923	P50502
715	PP003	PTEN	S380/S382/S385	Phosphatidylinositol-3,4,5-trisphosphate 3-phosphatase and protein phosphatase and tensin homolog deleted on chromosome 10	0, 0	845.05	11.8064	8.49155	0, 0	830.986	15.4544	8.75093	-1.49985		-0.181926	-0.198051	-0.0161249	-0.107988	15	10	3	NP_000305	P60484
117	NP002-2	Cdc25B	Pan-specific	Cell division cycle 25B phosphatase	0, 0	17910.2	15.174	12.8971	0, 0	17611.2	18.0117	13.1565	-1.50494		1.27152	1.23992	-0.0316005	-0.211628	12	7	1	NP_004349	P30305
333	PK648	GSK3a	T19+pS21	Glycogen synthase-serine kinase 3 alpha	0, 0	5.46581	42.5	1.21909	0, 0	5.36994	0.858369	1.47716	-1.5898		-2.58117	-2.57222	0.00895068	0.0599425	15	8	2	NP_063937	P49840	FLAG
806	PN079-PN136	STAT1	Y701	Signal transducer and activator of transcription 1 alpha	0, 0	685.264	4.57711	8.18917	0, 0	672.785	5.49075	8.44626	-1.65691		-0.281683	-0.297499	-0.0158159	-0.105919	15	10	8	NP_009330	P42224
28	NK130-9	Akt2 (PKBb)	Pan-specific	RAC-beta serine/threonine-protein kinase	0, 0	32761.9	17.3763	13.7684	0, 0	32154.6	1.06191	14.025	-1.68951		1.55895	1.52341	-0.0355393	-0.238006	7	6	1	NP_001617	P31751
648	NK133-2	PKCb	Pan-specific	Protein-serine kinase C beta 1	0, 0	875.628	32.9423	8.54283	0, 0	859.356	20.9747	8.79937	-1.69432		-0.165008	-0.182243	-0.0172354	-0.115425	13	9	4	NP_002729	P05771
449	NP005	LAR	Pan-specific	LCA antigen-related (LAR) receptor tyrosine phosphatase	0, 0	329.531	24.0759	7.13293	0, 0	323.319	25.3937	7.38907	-1.72115		-0.630148	-0.642567	-0.0124191	-0.0831706	6	8	7	NP_002831	P10586
73	NK156	B-Raf	Pan-specific	RafB proto-oncogene-encoded protein-serine kinase	0, 0	1337.71	20.5355	9.15421	0, 0	1312.2	4.82049	9.41003	-1.74276		0.0366903	0.0170786	-0.0196117	-0.131339	9	6	2	NP_004324	P15056
131	PK007-3	CDK1/2	Y15	Cyclin-dependent protein-serine kinase 1/2	0, 0	631.226	53.9086	8.07067	0, 0	619.059	33.6507	8.32619	-1.76357		-0.320778	-0.33669	-0.0159113	-0.106558	3	6	10	NP_001777	P06493
569	NN080	p27 Kip1	Pan-specific	p27 cyclin-dependent kinase inhibitor 1B	0, 0	1193.18	2.90747	8.98925	0, 0	1169.84	6.99042	9.24435	-1.79187		-0.017731	-0.0369996	-0.0192686	-0.129041	9	9	2	NP_004055	P46527
623	NK243-1	PDGFRb	Pan-specific	Platelet-derived growth factor receptor kinase beta	0, 0	10538.3	9.70377	12.132	0, 0	10332	14.5424	12.3871	-1.79426		1.0191	0.988793	-0.0303023	-0.202934	14	9	4	NP_002600.1	P09619
570	NN081-NN120	p35	Pan-specific	CDK5 regulatory subunit p25 and p35	0, 0	4320.39	12.4889	10.8456	0, 0	4234.01	23.6629	11.1001	-1.83561		0.594698	0.568709	-0.0259889	-0.174047	13	9	2	NP_003876.1	Q15078
843	CN002	Tubulin	Pan-specific	Tubulin	0, 0	1553.64	5.69531	9.37009	0, 0	1522.37	15.2473	9.62435	-1.84902		0.107913	0.0870343	-0.0208784	-0.139822	1	10	6	NP_001061.2	P23258
481	PK045-PN007	MEK1 + B23(NPM)	S217+S221	B23 (nucleophosmin, numatrin, nucleolar protein NO38)	0, 0	31.7054	10.7093	3.75531	0, 0	31.0662	5.32891	4.00953	-1.85253		-1.74445	-1.74566	-0.00120316	-0.00805754	8	8	9	NP_002511	P06748
21	PK072-5	Akt1 (PKBa)	S473	RAC-alpha serine/threonine-protein kinase	0, 0	945.644	3.69585	8.65381	0, 0	926.007	1.47006	8.90713	-1.9128		-0.128395	-0.147067	-0.0186723	-0.125048	12	6	5	NP_005154	P31749
562	PN055-1	NMDAR1	S896	N-methyl-D-aspartate (NMDA) glutamate receptor 1 subunit zeta	0, 0	1360.77	15.3936	9.17886	0, 0	1331.96	4.76619	9.43159	-1.95368		0.0448246	0.0241145	-0.0207101	-0.138695	13	8	11	NP_000823	Q05586
492	PK051-2	MEK3/6	S189/193/S207/211	MAPK/ERK protein-serine kinase 3 beta isoform (MKK3 beta)	0, 0	681.627	16.1945	8.1815	0, 0	667.151	56.0872	8.43412	-1.96016		-0.284215	-0.301459	-0.0172433	-0.115478	4	9	1	NP_002747	P46734
81	PK549	BRSK1	T189	BR serine/threonine-protein kinase 1	0, 0	975.623	7.21341	8.69884	0, 0	954.823	7.88606	8.95134	-1.96845		-0.11354	-0.132637	-0.0190975	-0.127896	9	6	3	NP_115806.1	Q8TDC3
26	NK130-7	Akt2 (PKBb)	Pan-specific	RAC-beta serine/threonine-protein kinase	0, 0	914.492	12.612	8.60548	0, 0	894.648	10.8736	8.85743	-2.00643		-0.144338	-0.163291	-0.0189526	-0.126925	15	6	1	NP_001617	P31751
525	NK105-5	MKK6	Pan-specific	MAPK/ERK protein-serine kinase 6 (MKK6)	0, 0	26035.3	3.2642	13.4368	0, 0	25461.8	1.74786	13.6883	-2.03922		1.44957	1.41351	-0.0360546	-0.241457	7	9	3	NP_002749.2	P52564
783	PN184	Smad2	S467	Mothers against decapentaplegic homolog 2	0, 0	944.108	11.2381	8.65146	0, 0	923.209	9.34881	8.90277	-2.05021		-0.129168	-0.148493	-0.0193243	-0.129414	8	10	9	NP_001003652	Q15796
745	PN151	RelB	S552	Transcription factor RelB	0, 0	1000.86	15.2759	8.73568	0, 0	978.046	10.1752	8.98601	-2.1159		-0.101386	-0.121321	-0.0199355	-0.133508	13	9	10	NP_006500.2	Q01201
663	PK082-2	PKCg	T514	Protein-serine kinase C gamma	0, 0	156.952	12.9522	6.06283	0, 0	153.361	9.44061	6.31305	-2.12422		-0.983181	-0.993782	-0.0106014	-0.0709974	13	9	8	NP_002730	P05129
267	PK867	ERK1	S74	Extracellular regulated protein-serine kinase 1 (p44 MAP kinase)	0, 0	949.973	6.05542	8.6604	0, 0	928.191	14.8378	8.91053	-2.1296		-0.126221	-0.145958	-0.0197374	-0.132181	9	7	2	AAA36142.1	P27361
228	NK052-1	EGFR	Pan-specific	Epidermal growth factor receptor-tyrosine kinase	0, 0	10327.3	49.3746	12.1028	0, 0	10090.1	15.3751	12.3529	-2.13369		1.00947	0.97764	-0.0318304	-0.213167	11	7	7	NP_005219	P00533
285	PK625	ERK5	T219+Y221	Extracellular regulated protein-serine kinase 5 (Big MAP kinase 1 (BMK1))	0, 0	1461.14	9.97638	9.28153	0, 0	1427.09	20.1848	9.53112	-2.16676		0.0786963	0.0566016	-0.0220947	-0.147968	9	7	7	NP_002740.2	Q13164
101	PN166	Catenin b	S33	Catenin (cadherin-associated protein) beta 1	0, 0	803.849	7.7997	8.41944	0, 0	784.842	15.2367	8.66851	-2.20134		-0.205716	-0.224954	-0.0192376	-0.128834	16	6	8	NP_001895	P35222
551	NK117-4	Nek2	Pan-specific	NIMA (never-in-mitosis)-related protein-serine kinase 2	0, 0	949.564	23.0034	8.65978	0, 0	926.765	24.4998	8.90831	-2.23785		-0.126426	-0.146682	-0.0202564	-0.135657	1	8	9	NP_002488	P51955
109	NP001	CD45	Pan-specific	Leukocyte common antigen CD45 receptor-tyrosine phosphatase (LCA, T200)	0, 0	265.782	17.8128	6.82276	0, 0	259.254	30.763	7.07048	-2.29318		-0.732476	-0.746556	-0.0140802	-0.0942947	16	6	10	NP_002829	P08575
593	PN057-2	p53	S392	Tumor suppressor protein p53 (antigenNY-CO-13)	0, 0	438.983	1.48713	7.54668	0, 0	428.171	24.6963	7.7943	-2.29989		-0.493647	-0.510299	-0.0166515	-0.111514	16	9	7	NP_000537	P04637
506	NK229-2	MELK	Pan-specific	Maternal embryonic leucine zipper kinase	0, 0	17520.8	12.4119	12.8654	0, 0	17081.1	8.39928	13.1124	-2.34663		1.26106	1.22553	-0.0355306	-0.237948	11	8	9	NP_001243614.1	Q14680
167	PN020	Cofilin 2	S3	Cofilin 2	0, 0	8599.88	12.4397	11.8388	0, 0	8381.74	20.33	12.0853	-2.37366		0.922348	0.890288	-0.0320603	-0.214707	1	6	7	NP_068733	Q9Y281
188	NN030-1	Cyclin D1	Pan-specific	Cyclin D1 (PRAD1)	0, 0	3189.64	4.38888	10.4078	0, 0	3102.72	14.0205	10.6516	-2.56226		0.450273	0.422321	-0.0279523	-0.187196	9	7	1	NP_444284	P24385
847	NK181-4	TYK2	Pan-specific	Protein-tyrosine kinase 2 (Jak-related)	0, 0	26248.2	0.544232	13.4486	0, 0	25528.5	0.599066	13.6921	-2.57904		1.45344	1.41475	-0.0386979	-0.259159	9	10	6	NP_003322	P29597
12	CN001	ACTA1 (Alpha -actin)	Pan-specific	Actin, alpha skeletal muscle	0, 0	220.541	14.8593	6.55356	0, 0	214.454	0.441541	6.79678	-2.59749		-0.821286	-0.835891	-0.014605	-0.0978092	16	6	3	NP_001091.1	P68133
780	NK250-3	SIK3	Pan-specific	Serine/threonine-protein kinase SIK3	0, 0	27355.5	13.2617	13.5082	0, 0	26593.8	9.01493	13.7511	-2.62199		1.47311	1.434	-0.0391146	-0.26195	12	10	8	NP_001268677.1	Q9Y2K2
347	PN039	Histone H3	S28	Histone H3.3	0, 0	5872.42	32.4358	11.2884	0, 0	5708.62	19.4787	11.5312	-2.6269		0.740779	0.709426	-0.0313531	-0.209971	2	7	11	NP_003521	P84243
485	NK100-6	MEK2	Pan-specific	MAPK/ERK protein-serine kinase 2 (MKK2)	0, 0	21935.3	0.599481	13.1896	0, 0	21319.8	6.82367	13.4322	-2.64314		1.36801	1.32991	-0.0380996	-0.255152	8	8	10	AAH00471.1	P36507
645	NK134-2	PKC II	Pan-specific	Protein-serine kinase C beta 2	0, 0	3292.02	8.06471	10.4534	0, 0	3199.37	12.5017	10.6958	-2.65221		0.465311	0.436764	-0.0285471	-0.191179	13	6	8	AAA60095	P05771-2
560	NK207	NIK	Pan-specific	NF-kappa beta-inducing kinase	0, 0	619.904	8.67813	8.04456	0, 0	601.913	6.27444	8.28567	-2.73994		-0.329392	-0.349916	-0.0205234	-0.137445	5	8	11	NP_003945.2	Q99558
385	PK152	IGF1R	Y1280	Insulin-like growth factor 1 receptor protein-tyrosine kinase	0, 0	1976.79	7.3145	9.7176	0, 0	1918.97	5.98532	9.95837	-2.76297		0.22256	0.196057	-0.0265026	-0.177487	12	8	3	NP_000866	P08069
220	NP040-3	DUSP6	Pan-specific	Dual specificity protein phosphatase 6	0, 0	4421.18	10.4251	10.8789	0, 0	4287.89	23.3646	11.1183	-2.85261		0.605673	0.574663	-0.0310097	-0.207671	7	7	3	NP_001937.2	Q16828
162	NK037-1	CK1e	Pan-specific	Casein protein-serine kinase 1 epsilon	0, 0	23118.3	3.95191	13.2654	0, 0	22420	19.699	13.5048	-2.85818		1.39301	1.3536	-0.0394067	-0.263905	14	6	11	NP_001885	P49674
338	NK071	Haspin	Pan-specific	Haploid germ cell-specific nuclear protein-serine kinase	0, 0	59.6332	4.98311	4.6667	0, 0	57.7828	1.48641	4.90482	-2.94106		-1.44378	-1.45343	-0.00965135	-0.0646349	14	7	8	NP_114171	Q8TF76
367	NN059-2	Hsp60	Pan-specific	Heat shock 60 kDa protein 1 (chaperonin, CPN60)	0, 0	16841.8	7.02297	12.8084	0, 0	16318.8	1.46677	13.0465	-2.94363		1.24225	1.20403	-0.0382183	-0.255947	1	7	10	NP_002147	P10809
626	NN141-1	PDI	Pan-specific	Protein disulfide-isomerase	0, 0	12403.3	0.621708	12.3671	0, 0	12014.8	18.6573	12.6048	-2.97038		1.09665	1.05985	-0.0368003	-0.246451	6	9	5	NP_000909.2	P07237
15	NN003	AK2	Pan-specific	Adenylate kinase 2	0, 0	375.643	13.5018	7.32187	0, 0	363.443	5.26385	7.55784	-3.08603		-0.567812	-0.58748	-0.0196674	-0.131712	12	6	4	NP_001616	P54819
29	NK131-3	Akt3 (PKBg)	Pan-specific	RAC-gamma serine/threonine-protein kinase	0, 1	19559.6	30.2752	13.0242	0, 1	18917.3	4.50505	13.2597	-3.12227		1.31345	1.27361	-0.0398428	-0.266826	3	6	2	NP_005456	Q9Y243
398	PK662	ILK1	Y351	Integrin-linked protein-serine kinase 1	0, 0	265.366	6.64614	6.8205	0, 0	256.617	4.59977	7.05573	-3.13545		-0.733221	-0.75137	-0.0181492	-0.121545	12	8	6	NP_001547	O14920
662	PK082-1	PKCg	T514	Protein-serine kinase C gamma	0, 0	387.974	6.88852	7.36847	0, 0	375.012	14.8856	7.60305	-3.17928		-0.552439	-0.572723	-0.0202842	-0.135842	1	9	8	NP_002730	P05129
484	NK100-5	MEK2	Pan-specific	MAPK/ERK protein-serine kinase 2 (MKK2)	0, 0	24384.6	11.0201	13.3423	0, 0	23566.8	5.46496	13.5767	-3.19197		1.41839	1.37709	-0.0412973	-0.276567	16	8	9	AAH00471.1	P36507
381	NN131	I2PP2A (PHAPII)	Pan-specific	Protein SET	0, 0	10307.7	2.08443	12.1001	0, 0	9943.44	2.6773	12.3318	-3.37278		1.00857	0.970744	-0.0378208	-0.253285	9	8	2	NP_003002	Q01105
260	NK231-3	ErbB3	Pan-specific	Tyrosine kinase-type cell surface receptor HER3	0, 0	37076	2.12429	13.9469	0, 0	35765.3	1.42373	14.1785	-3.37388		1.61783	1.57353	-0.0443031	-0.296697	6	7	7	NP_001005915.1	P21860
71	NK012	BMX (Etk)	Pan-specific	Bone marrow X protein-tyrosine kinase	0, 0	443.368	42.1305	7.56102	0, 0	427.66	35.8792	7.79258	-3.38156		-0.488917	-0.510861	-0.0219443	-0.14696	5	6	1	NP_001712	P51813
539	NK114	MST2	Pan-specific	Mammalian STE20-like protein-serine kinase 2 (KRS1)	0, 0	20797.3	12.1674	13.1128	0, 0	20059.3	20.2313	13.3442	-3.38756		1.34266	1.30121	-0.0414445	-0.277553	2	9	1	NP_006272	Q13188
252	NK053	EphA1	Pan-specific	Ephrin type-A receptor 1 protein-tyrosine kinase	0, 0	286.511	29.2825	6.9311	0, 0	275.933	2.59304	7.16043	-3.53123		-0.696731	-0.717196	-0.0204651	-0.137054	6	7	5	NP_005223	P21709
474	NK099-8	MEK1	Pan-specific	MAPK/ERK protein-serine kinase 1 (MKK1)	0, 0	39794.8	7.806	14.0489	0, 0	38319.7	3.10535	14.2781	-3.54599		1.65151	1.60601	-0.0455007	-0.304717	9	8	7	NP_002746	Q02750
251	NN173	Epcam	Pan-specific	Epithelial cell adhesion molecule	0, 0	1414.32	36.7751	9.23455	0, 0	1361.3	29.928	9.46302	-3.58818		0.0631965	0.0343747	-0.0288218	-0.193019	2	7	5	NP_002345.2	P16422
61	NK257-1	BCKD (BCKDK)	Pan-specific	[3-methyl-2-oxobutanoate dehydrogenase [lipoamide]] kinase, mitochondrial	0, 0	11652.9	6.01857	12.2771	0, 0	11208.7	10.2576	12.5046	-3.65104		1.06695	1.02715	-0.0397995	-0.266536	6	6	4	NP_001116429.1	O14874
208	NP046-2	DUSP12	Pan-specific	Dual specificity protein phosphatase 12	0, 0	15887.2	34.6643	12.7242	0, 0	15272.7	1.73454	12.9509	-3.70729		1.21447	1.17283	-0.0416429	-0.278881	8	7	6	NP_009171.1	Q9UNI6
317	PN146	FRS2	Y349	Fibroblast growth factor receptor substrate 2	0, 0	532.32	6.16076	7.82481	0, 0	511.562	4.60105	8.05102	-3.73894		-0.40189	-0.426505	-0.0246145	-0.164843	11	7	9	NP_001036020.1	Q8WU20
127	NK025-2	CDK1	Pan-specific	Cyclin-dependent protein-serine kinase 1	0, 0	770.653	53.2822	8.35859	0, 0	740.01	32.3053	8.58365	-3.81579		-0.225789	-0.252652	-0.0268626	-0.179898	7	6	9	NP_001777	P06493
307	NK236-2	FGFR3	Pan-specific	Fibroblast growth factor receptor 3	0, 0	32122.8	13.5344	13.74	0, 0	30841.2	9.60516	13.9648	-3.82936		1.54957	1.50377	-0.0458026	-0.306739	4	8	2	NP_000133.1	P22607
309	PK637	FGFR3	Y647+Y648	Fibroblast growth factor receptor 3	0, 0	13181.7	6.70129	12.4549	0, 0	12653.5	13.1339	12.6795	-3.84683		1.12562	1.08424	-0.0413812	-0.277129	12	8	2	NP_000133.1	P22607
286	PK626	ERK5	Y221	Extracellular regulated protein-serine kinase 5 (Big MAP kinase 1 (BMK1))	0, 0	16907.6	6.6875	12.814	0, 0	16224.3	1.44389	13.0381	-3.88053		1.2441	1.2013	-0.0428058	-0.286669	13	7	7	NP_002740.2	Q13164
305	NK063-3	FGFR2	Pan-specific	Fibroblast growth factor receptor-tyrosine kinase 2 (BEK)	0, 0	39579	2.28709	14.0411	0, 0	37962.8	0.878069	14.2646	-3.92313		1.64892	1.6016	-0.047318	-0.316888	8	8	1	NP_000132.3	P21802
138	NK027	CDK4	Pan-specific	Cyclin-dependent protein-serine kinase 4	0, 0	1700	4.10571	9.49998	0, 0	1630.44	8.92651	9.7233	-3.93127		0.150763	0.119332	-0.0314314	-0.210495	12	6	7	NP_000066	P11802
76	PK534	B-Raf	S446+S447	RafB proto-oncogene-encoded protein-serine kinase	0, 0	1051.76	14.139	8.80725	0, 0	1008.42	3.29929	9.03014	-3.96077		-0.0777727	-0.106919	-0.0291465	-0.195193	1	6	2	NP_004324	P15056
170	NK042	COT	Pan-specific	Osaka thyroid oncogene protein-serine kinase (Tpl2)	0, 0	977.661	6.95712	8.70185	0, 0	936.942	6.55117	8.92407	-4.00476		-0.112547	-0.141539	-0.0289926	-0.194163	13	6	7	NP_005195	P41279
447	NK090-2	Krs-1	Pan-specific	Protein-serine kinase suppressor of Ras 1	0, 0	426.551	29.8254	7.50523	0, 0	408.293	3.47965	7.72571	-4.12055		-0.507321	-0.532685	-0.0253642	-0.169863	14	8	6	AAC50354.1	Q8IVT5
364	NN057-3	Hsp40	Pan-specific	DnaJ homolog, subfamily B member 1	0, 0	13310	2.66702	12.4689	0, 0	12733.9	2.38907	12.6886	-4.16851		1.13023	1.08722	-0.0430082	-0.288025	5	7	9	NP_006136	P25685
583	NK121-3	p38d MAPK	Pan-specific	Mitogen-activated protein-serine kinase p38 delta (MAPK13)	0, 0	37018.2	14.1273	13.9446	0, 0	35401.1	1.85848	14.1638	-4.20859		1.61709	1.56871	-0.0483808	-0.324005	8	9	6	NP_002745	O15264
875	NK187-2	ZAP70	Pan-specific	Zeta-chain (TCR) associated protein-tyrosine kinase, 70 kDa	0, 0	7680.9	4.08291	11.6757	0, 0	7342.56	20.5255	11.8943	-4.24517		0.868559	0.827956	-0.0406033	-0.271919	1	10	11	NP_003168	P43403
577	PK739	p38a MAPK	T180+pY182	Mitogen-activated protein-serine kinase p38 alpha	0, 0	1431.64	27.7659	9.25211	0, 0	1367.84	6.10204	9.46993	-4.29692		0.068989	0.0366312	-0.0323578	-0.216699	4	9	4	NP_001306	Q16539
321	PN196	GATA1	S142	Erythroid transcription factor	0, 0	280.085	5.50215	6.89838	0, 0	267.438	5.71975	7.11531	-4.35588		-0.707527	-0.73192	-0.024393	-0.16336	11	7	10	NP_002040.1	P15976
835	PK828	TBK1	S172	Serine/threonine-protein kinase TBK1	0, 0	24484.3	7.06027	13.3482	0, 0	23374.4	0.372709	13.5649	-4.37348		1.42034	1.37324	-0.0471005	-0.315431	2	10	10	NP_037386	Q9UHD2
330	NN048	Grp78	Pan-specific	Glucose regulated protein 78	0, 0	16580.9	11.9283	12.7859	0, 0	15823.6	16.1572	13.002	-4.40827		1.23482	1.18952	-0.0452997	-0.303371	15	8	1	NP_005338	P11021
760	PK157	RSK1	S352	Ribosomal S6 protein-serine kinase 1	0, 0	491.136	5.38215	7.70864	0, 0	468.65	4.41872	7.92462	-4.41882		-0.440216	-0.467761	-0.0275447	-0.184466	11	9	4	NP_002944	Q15418
392	PN168	IkBe	S22	NF-kappa-B inhibitor epsilon	0, 0	226.939	29.5123	6.59482	0, 0	216.489	24.9715	6.8104	-4.44529		-0.807675	-0.831444	-0.0237688	-0.159179	4	8	5	NP_004547.2	O00221
667	PK085	PKCh	T655	Protein-serine kinase C eta	0, 0	1393.19	16.8756	9.21283	0, 0	1328.73	2.57136	9.42808	-4.46735		0.0560309	0.0229716	-0.0330593	-0.221398	5	9	9	NP_006246	P24723
632	NN181-1	PDK3	Pan-specific	Pyruvate dehydrogenase kinase isoform 3	0, 0	137.075	0.4	5.86748	0, 0	130.701	6.08577	6.08238	-4.49035		-1.04763	-1.06907	-0.02144	-0.143583	14	9	6	NP_001135858.1	Q15120
609	NK122-4	PAKa	Pan-specific	p21-activated kinase 1 (alpha) (serine/threonine-protein kinase PAK 1)	0, 0	1850.49	18.2081	9.62235	0, 0	1763.29	5.70215	9.83631	-4.55294		0.191134	0.156217	-0.0349177	-0.233843	15	9	5	NP_002567	Q13153
867	NK253-3	WNK2	Pan-specific	Serine/threonine-protein kinase WNK2	0, 0	21994.5	4.51347	13.1935	0, 0	20952.5	3.82596	13.4071	-4.57819		1.36929	1.32173	-0.047567	-0.318555	7	10	11	NP_001269323.1	Q9Y3S1
876	NK188-1	ZIPK	Pan-specific	ZIP kinase (death associated protein-serine kinase 3 (DAPK3))	0, 0	2590.42	15.4365	10.1076	0, 0	2465.98	5.25883	10.3202	-4.64467		0.351232	0.31416	-0.0370724	-0.248273	13	10	11	NP_001339	O43293
296	PK017-1	FAK	Y397	Focal adhesion protein-tyrosine kinase	0, 0	16542.6	1.03567	12.7826	0, 0	15744.6	4.37789	12.9948	-4.66471		1.23372	1.18716	-0.0465529	-0.311763	16	7	8	NP_005598	Q05397
613	PN060-1	Paxillin 1	Y118	Paxillin 1	0, 0	769.028	0.0762963	8.35555	0, 0	731.833	0.524171	8.56763	-4.67757		-0.226793	-0.257884	-0.0310901	-0.20821	7	9	8	NP_002850	P49023
212	NP030-2	DUSP3	Pan-specific	Dual specificity protein phosphatase 3	0, 0	28531.3	0.437894	13.5689	0, 0	27118.8	1.83882	13.7793	-4.79186		1.49314	1.4432	-0.0499392	-0.334442	8	7	7	NP_004081.1	P51452
865	NK252-1	WNK1	Pan-specific	Serine/threonine-protein kinase WNK1	0, 0	29086.8	8.03323	13.5967	0, 0	27631.1	4.01888	13.8063	-4.84565		1.50232	1.45202	-0.0503029	-0.336878	12	10	11	NP_001171914.1	Q9H4A3
402	PN044	Integrin b1	S785	Integrin beta 1 (fibronectin receptor beta subunit, CD29 antigen)	0, 0	759.017	0.266286	8.33664	0, 0	720.935	0.943528	8.54598	-4.8585		-0.23303	-0.264949	-0.0319184	-0.213757	12	8	7	NP_002202	P05556
287	PN198	Estrogen Receptor	S104	Estrogen receptor alpha	0, 0	811.386	25.0038	8.4329	0, 0	770.295	22.8585	8.64152	-4.90566		-0.201274	-0.233764	-0.0324895	-0.217581	4	7	8	NP_000116.2	P03372
567	NN077	p18 INK4c	Pan-specific	p18 INK4c cyclin-dependent kinase inhibitor	0, 0	1619.07	5.77085	9.42961	0, 0	1536.85	2.3558	9.63801	-4.91985		0.127549	0.0914932	-0.0360554	-0.241462	1	9	2	NP_523240	P42773
352	NN053	HO2	Pan-specific	Heme oxygenase 2	0, 0	10373.2	8.68706	12.1092	0, 0	9844.05	12.7871	12.3173	-4.94215		1.01158	0.966014	-0.0455638	-0.30514	6	8	1	NP_003923	P50502
616	PK756	PCTK2	S180	Cell division protein kinase 17	0, 0	1389	15.0007	9.20848	0, 0	1317.35	0.395137	9.41567	-4.99979		0.054597	0.0189211	-0.0356759	-0.238921	15	9	8	NP_001163935.1	Q00537
270	PK864	ERK1	Y204	Extracellular regulated protein-serine kinase 1 (p44 MAP kinase)	0, 0	630.892	4.53616	8.06991	0, 0	598.26	32.118	8.27688	-5.01391		-0.32103	-0.352782	-0.0317528	-0.212647	5	7	4	AAA36142.1	P27361
372	NN061-16	Hsp90	Pan-specific	Heat shock 90 kDa protein alpha/beta	0, 0	14898.3	6.97416	12.6315	0, 0	14108.4	3.62689	12.8365	-5.14344		1.18389	1.13549	-0.0483937	-0.324092	5	7	11	NP_005339	P07900
232	PK121	EGFR	T693	Epidermal growth factor receptor-tyrosine kinase	0, 0	1286.3	4.77148	9.09767	0, 0	1216.82	7.84186	9.30116	-5.24325		0.0180384	-0.0184573	-0.0364956	-0.24441	11	7	5	NP_005219	P00533
507	NK229-3	MELK	Pan-specific	Maternal embryonic leucine zipper kinase	0, 0	28023.1	7.90366	13.543	0, 0	26497.4	0.539546	13.7458	-5.28631		1.48459	1.43229	-0.0523002	-0.350253	15	8	9	NP_001243614.1	Q14680
328	NN046	GroEL	Pan-specific	GroEL homolog (may correspond to Hsp60)	0, 0	8190.69	5.71632	11.7684	0, 0	7743.2	9.68229	11.971	-5.3054		0.899145	0.852974	-0.0461715	-0.309209	7	8	1	NP_002147	P10809
289	PN175	Ezrin	Y353	Cytovillin 2	0, 0	601.373	2.16804	8.00077	0, 0	568.451	1.63037	8.20315	-5.31636		-0.343838	-0.37685	-0.0330121	-0.221081	12	7	8	NP_001104547.1	P15311
427	PK035-4	JNK 1/2/3	T183/Y185	Jun N-terminus protein-serine kinase (stress-activated protein kinase (SAPK)) 1/2/3	0, 0	1116.71	9.92703	8.8937	0, 0	1055.24	0.907442	9.09561	-5.34714		-0.0492531	-0.0855499	-0.0362968	-0.243079	15	8	7	NP_002741	P45983
261	PK163	ErbB3	Y1328	Tyrosine kinase-type cell surface receptor HER3	0, 0	1693.16	15.1949	9.49416	0, 0	1599.85	11.2181	9.69597	-5.35298		0.148843	0.110411	-0.0384318	-0.257377	10	7	7	NP_001005915.1	P21860
579	NK248-2	p38b MAPK	Pan-specific	Mitogen-activated protein-serine kinase p38 beta	0, 0	16021.7	4.01171	12.7364	0, 0	15137.9	0.15734	12.9381	-5.35803		1.21849	1.16866	-0.0498281	-0.333697	4	9	5	NP_002742.3	Q15759
618	NK242-2	PDGFRa	Pan-specific	Platelet-derived growth factor receptor kinase alpha	0, 0	17728.4	10.1392	12.8824	0, 0	16750.4	5.04047	13.0842	-5.35858		1.26667	1.21632	-0.050343	-0.337146	11	9	9	NP_006197.1	P16234
549	PN052	MYPT1	T696	Myosin phosphatase target 1	0, 0	897.198	8.86273	8.57794	0, 0	847.605	22.2656	8.7795	-5.36959		-0.153425	-0.188726	-0.0353012	-0.236411	10	9	3	NP_446342	O14974
180	PN110	Crystallin aB	S45	Crystallin alpha B (heat-shock 20 kDa like-protein)	0, 0	5326.25	13.9723	11.1476	0, 0	5029.53	12.1722	11.3485	-5.41305		0.694316	0.649787	-0.0445296	-0.298213	1	6	10	NP_001876	P02511
844	NK181	TYK2	Pan-specific	Protein-tyrosine kinase 2 (Jak-related)	0, 0	1016.77	18.1481	8.75843	0, 0	959.583	15.6988	8.95852	-5.46636		-0.0938796	-0.130296	-0.0364159	-0.243877	1	10	7	NP_003322	P29597
548	PN182	MyoD	S200	Myoblast determination protein 1	0, 0	426.256	2.40637	7.50423	0, 0	401.983	2.5808	7.70325	-5.53665		-0.507651	-0.540018	-0.0323675	-0.216764	6	9	3	NP_002469.2	P15172
647	PK073	PKCa	S657	Protein-serine kinase C alpha	0, 0	6243.78	11.8962	11.3769	0, 0	5887.36	3.25399	11.5757	-5.55068		0.769964	0.723944	-0.0460194	-0.308191	9	9	4	NP_002728	P17252
802	PK107	Src	Y418	Src proto-oncogene-encoded protein-tyrosine kinase	0, 0	577.173	29.8165	7.94152	0, 0	544.121	14.5783	8.14004	-5.56905		-0.363386	-0.397449	-0.0340627	-0.228117	3	10	7	NP_005408	P12931
779	NK250-1	SIK3	Pan-specific	Serine/threonine-protein kinase SIK3	0, 0	11794.3	19.6412	12.2945	0, 0	11097.3	6.00771	12.4902	-5.75225		1.07269	1.02244	-0.0502437	-0.336481	8	10	8	NP_001268677.1	Q9Y2K2
75	NK156-5	B-Raf	Pan-specific	RafB proto-oncogene-encoded protein-serine kinase	0, 0	8251.94	31.2917	11.7792	0, 0	7761.17	27.7464	11.9743	-5.79018		0.902691	0.854065	-0.0486261	-0.325648	13	6	1	NP_004324	P15056
234	PK123	EGFR	Y1110	Epidermal growth factor receptor-tyrosine kinase	0, 0	3050.86	13.9546	10.3437	0, 0	2868.38	15.4471	10.5383	-5.82414		0.429101	0.38534	-0.0437612	-0.293068	15	7	5	NP_005219	P00533
454	PK149	Lck	Y394	Lymphocyte-specific protein-tyrosine kinase	0, 0	708.156	2.50391	8.23658	0, 0	665.403	2.34326	8.43034	-5.88004		-0.266043	-0.302694	-0.0366509	-0.24545	10	8	7	NP_005347	P06239
707	NK048-7	PRKDC (DNAPK)	Pan-specific	DNA-activated protein-serine kinase	0, 0	30866.8	1.2668	13.6824	0, 0	29000.6	1.75493	13.876	-5.88898		1.53059	1.4748	-0.0557952	-0.373659	7	10	2	NP_001075109.1	P78527
836	PK829	TEC	Y519	Tyrosine-protein kinase Tec	0, 0	21973.1	16.2422	13.1921	0, 0	20610.5	3.26239	13.3833	-6.04462		1.36883	1.31398	-0.0548549	-0.367362	6	10	10	NP_003206.2	P42680
500	NK104-5	MEK5	Pan-specific	MAPK/ERK protein-serine kinase 5 (MKK5)	0, 0	26318	3.14954	13.4524	0, 0	24684.9	5.50879	13.6436	-6.04853		1.45471	1.39892	-0.0557875	-0.373608	4	9	3	NP_660143	Q13163
315	PN033	Fos	T232	Fos-c FBJ murine osteosarcoma oncoprotein-related transcription factor	0, 0	978.64	23.4661	8.70329	0, 0	917.468	18.5372	8.89377	-6.094		-0.11207	-0.15143	-0.0393594	-0.263589	15	7	8	NP_005243	P01100
306	NK063-4	FGFR2	Pan-specific	Fibroblast growth factor receptor-tyrosine kinase 2 (BEK)	0, 0	25909.2	0.292346	13.4298	0, 0	24265.9	3.2484	13.6189	-6.18594		1.44726	1.39086	-0.0563976	-0.377693	12	8	1	NP_000132.3	P21802
235	PK010	EGFR	Y1148	Epidermal growth factor receptor-tyrosine kinase	0, 0	2001.16	34.5553	9.73527	0, 0	1873.32	19.9503	9.92364	-6.23153		0.22839	0.184721	-0.043669	-0.29245	3	7	6	NP_005219	P00533
675	NK141	PKCz	Pan-specific	Protein-serine kinase C zeta	0, 0	786.727	0.0770255	8.38837	0, 0	736.358	0.0267149	8.57652	-6.2458		-0.215964	-0.254981	-0.0390168	-0.261294	8	9	11	NP_002735	Q05513
665	PK084	PKCg	T674	Protein-serine kinase C gamma	0, 0	351.876	6.86699	7.22758	0, 0	329.304	15.1026	7.41553	-6.25818		-0.598921	-0.633929	-0.0350079	-0.234447	1	9	9	NP_002730	P05129
628	NN179-1	PDK1	Pan-specific	Pyruvate dehydrogenase kinase isoform 1	0, 0	25661.4	3.1978	13.416	0, 0	24006.7	6.00819	13.6034	-6.292		1.44268	1.3858	-0.0568816	-0.380935	10	9	5	NP_001265478.1	Q15118
57	PN008	B23 (NPM)	T199	B23 (nucleophosmin, numatrin, nucleolar protein NO38)	0, 0	128.846	45.4576	5.77816	0, 0	120.476	33.0393	5.96486	-6.33926		-1.0771	-1.10743	-0.030332	-0.203132	6	6	3	NP_002511	P06748
273	NK055-NK056-2	ERK1/2	Pan-specific	Extracellular regulated protein-serine kinase 1 (p44 MAP kinase) + Extracellular regulated protein-serine kinase 2 (p42 MAP kinase)	0, 0	19814.2	1.77642	13.0429	0, 0	18526.8	5.25143	13.2296	-6.3411		1.31961	1.26379	-0.05582	-0.373825	1	7	5	AAA36142.1, NP_002736	P27361
629	NN179-2	PDK1	Pan-specific	Pyruvate dehydrogenase kinase isoform 1	0, 0	21358.4	0.411421	13.1512	0, 0	19954	4.07349	13.3366	-6.4193		1.35533	1.29873	-0.056593	-0.379002	14	9	5	NP_001265478.1	Q15118
74	NK156-4	B-Raf	Pan-specific	RafB proto-oncogene-encoded protein-serine kinase	0, 0	27594.2	8.63746	13.5207	0, 0	25777.1	9.04652	13.7061	-6.4288		1.47725	1.41931	-0.057937	-0.388002	9	6	1	NP_004324	P15056
772	NP044-2	SHIP1	Pan-specific	Phosphatidylinositol-3,4,5-trisphosphate 5-phosphatase 1	0, 0	19168.3	28.7671	12.9951	0, 0	17885.2	7.69097	13.1787	-6.53779		1.30383	1.24719	-0.0566422	-0.379332	12	10	6	NP_001017915.1	Q92835
376	PN176	Hsp90b	S254	Heat shock 90 kDa protein beta	0, 0	183.093	5.21294	6.28509	0, 0	170.721	4.05791	6.46775	-6.60119		-0.909857	-0.943286	-0.0334286	-0.22387	1	8	1	NP_031381	P08238
870	NK186	Yes	Pan-specific	Yamaguchi sarcoma proto-oncogene-encoded tyrosine kinase	0, 0	8.50159	6.67808	1.85639	0, 0	7.92664	14.2599	2.03896	-6.607		-2.37092	-2.38885	-0.0179256	-0.120048	2	10	11	NP_005424	P07947	FLAG
689	NP033	PP2A B' (B56)	Pan-specific	Protein-serine phosphatase 2A - B regulatory subunit - B56 alpha isoform	0, 0	16630.9	5.09399	12.7902	0, 0	15487.1	0.649843	12.971	-6.72171		1.23625	1.1794	-0.0568513	-0.380732	12	10	3	NP_001186685.1	Q15172
842	NK180	TTK	Pan-specific	Dual specificity protein kinase	0, 0	1022.48	7.92816	8.76652	0, 0	951.846	20.9139	8.94684	-6.75263		-0.091212	-0.134108	-0.0428955	-0.28727	13	10	5	AAA61239.1	P33981
200	PN027-2	Dok2	Y142	Docking protein 2	0, 0	471.719	0.991501	7.65044	0, 0	438.364	15.6491	7.82824	-6.9158		-0.459415	-0.499221	-0.039806	-0.26658	8	7	4	NP_034201	O60496
717	PP006-1	PTEN	S380/T382/T383	Phosphatidylinositol-3,4,5-trisphosphate 3-phosphatase and protein phosphatase and tensin homolog deleted on chromosome 10	0, 0	766.866	4.61566	8.35149	0, 0	711.787	7.57232	8.52756	-7.02725		-0.228134	-0.270963	-0.0428289	-0.286824	11	10	4	NP_000305	P60484
786	PN125	SMC1	S957	Structural maintenance of chromosomes protein 1A	0, 0	4465.2	15.4076	10.8932	0, 0	4140.7	19.6353	11.0679	-7.11234		0.610389	0.558215	-0.0521741	-0.349409	4	10	10	NP_006297.2.	Q14683
223	NP041-3	DUSP7	Pan-specific	Dual specificity protein phosphatase 7	0, 0	31876.4	18.2185	13.7289	0, 0	29551.4	22.5178	13.9032	-7.13879		1.54591	1.48366	-0.0622536	-0.416911	3	7	4	NP_001938.2	Q16829
34	PN504	ANXA2	Y238	Annexin A2	0, 0	677.828	31.8328	8.17343	0, 0	628.202	20.6545	8.34734	-7.16651		-0.286875	-0.329786	-0.0429103	-0.287369	7	6	3	NP_001002857.1	P07355
375	NN165-1	hsp90b	Pan-specific	Heat shock 90 kDa protein beta	0, 0	16566.4	5.50358	12.7846	0, 0	15350.1	5.34315	12.9582	-7.18752		1.2344	1.17521	-0.0591892	-0.396388	9	7	11	NP_031381	P08238
708	NK151	PRKWNK4	Pan-specific	Putative protein-serine kinase WNK4	0, 0	270.567	5.17329	6.8485	0, 0	250.626	9.08757	7.02165	-7.21522		-0.723983	-0.762494	-0.0385106	-0.257904	11	10	2	NP_115763	Q96J92
384	PK153	IGF1R	Y1165/Y1166	Insulin-like growth factor 1 receptor protein-tyrosine kinase	0, 0	162.378	51.8664	6.11187	0, 0	150.372	16.7695	6.28464	-7.23906		-0.967005	-1.00305	-0.0360481	-0.241413	16	8	3	NP_000866	P08069
324	PN178	GluR1	S849	Glutamate receptor 1	0, 0	1891.25	19.3296	9.65378	0, 0	1750.84	21.7921	9.82609	-7.26907		0.201504	0.152881	-0.0486226	-0.325625	7	7	11	NP_000818.2	P42261
459	NK227-3	LKB1	Pan-specific	Serine/threonine-protein kinase 11	0, 0	35875.7	0.698524	13.8994	0, 0	33208.1	3.4754	14.0715	-7.28093		1.60216	1.53859	-0.0635729	-0.425746	13	8	3	NP_000446.1	Q15831
426	PK035-2	JNK 1/2/3	T183/Y185	Jun N-terminus protein-serine kinase (stress-activated protein kinase (SAPK)) 1/2/3	0, 0	858.747	21.6284	8.51475	0, 0	794.346	39.9958	8.68588	-7.34485		-0.174273	-0.219286	-0.0450128	-0.30145	3	8	8	NP_002741	P45983
521	NK103-5	MKK4	Pan-specific	MAPK/ERK protein-serine kinase 4 (MKK4)	0, 0	36840	7.34798	13.9376	0, 0	34063.9	10.2345	14.1082	-7.38115		1.61479	1.55057	-0.0642164	-0.430056	7	9	2	NP_003001	P45985
97	NN016	Caspase 6	Pan-specific	Caspase 6 (apoptotic protease Mch2)	0, 0	129.393	11.9335	5.78427	0, 0	119.545	32.437	5.95366	-7.45646		-1.07508	-1.11109	-0.0360041	-0.241118	16	6	7	NP_001217	P55212
849	NK183-1	Tyro10	Pan-specific	Neurotrophic receptor-tyrosine kinase of discoidin domain receptor family, member 2 precursor	0, 0	786.889	17.6312	8.38867	0, 0	725.971	5.65418	8.55602	-7.5873		-0.215866	-0.261671	-0.0458044	-0.306751	9	10	7	NP_006173	Q16832
432	NK197	JNK3	Pan-specific	Jun N-terminus protein-serine kinase (stress-activated protein kinase (SAPKb)) 3	0, 0	19379.5	9.83447	13.0109	0, 0	17874.4	1.01107	13.1779	-7.61232		1.30905	1.24691	-0.062143	-0.41617	12	10	5	NP_002744.1	P53779
571	NK120-2	p38a (MAPK 14)	Pan-specific	Mitogen-activated protein-serine kinase p38 alpha	0, 0	5216.56	1.14285	11.1175	0, 0	4805.98	2.01291	11.2829	-7.71683		0.684412	0.628377	-0.0560356	-0.375269	9	9	3	NP_001306	Q16539
66	PK164	Bcr	Y177	Breakpoint cluster region protein	0, 0	202.392	4.74529	6.42967	0, 0	186.443	7.93991	6.59485	-7.72623		-0.86216	-0.901802	-0.0396423	-0.265484	10	6	5	NP_004318.3	P11274
785	NN096	Smad2/3	Pan-specific	SMA- and mothers against decapentaplegic homolog 2/3	0, 0	54.2965	25.6195	4.53144	0, 0	49.9709	2.68346	4.69527	-7.81283		-1.4884	-1.52183	-0.0334271	-0.22386	16	10	9	NP_005892	Q15796
654	PK080	PKCd	S664	Protein-serine kinase C delta	0, 0	698.703	6.85791	8.21719	0, 0	642.84	15.2864	8.38057	-7.84151		-0.272439	-0.318939	-0.0465002	-0.311411	1	9	6	NP_006245	Q05655
290	NK060	FAK	Pan-specific	Focal adhesion protein-tyrosine kinase	0, 0	392.665	4.03543	7.38581	0, 0	360.712	0	7.54696	-7.98397		-0.546719	-0.591032	-0.0443128	-0.296762	8	7	10	NP_005598	Q05397
177	NN149-1	Crystallin aB	Pan-specific	Crystallin alpha B (heat-shock 20 kDa like-protein)	0, 0	12712.4	6.8346	12.4026	0, 0	11677	0.693828	12.5636	-7.99163		1.10837	1.04642	-0.0619469	-0.414857	5	6	10	NP_001876	P02511
660	PK081-2	PKCe	S729	Protein-serine kinase C epsilon	0, 0	295.179	16.2084	6.9741	0, 0	270.757	12.3871	7.13311	-8.12029		-0.682544	-0.726111	-0.0435671	-0.291768	1	9	7	NP_005391	Q02156
749	NK158	RIPK	Pan-specific	Receptor-interacting protein-serine kinase 1	0, 0	1907.07	16.1646	9.6658	0, 0	1747.68	13.8633	9.82348	-8.20478		0.205469	0.152029	-0.0534405	-0.35789	13	9	11	NP_003795	Q13546
433	NK197-2	JNK3	Pan-specific	Jun N-terminus protein-serine kinase (stress-activated protein kinase (SAPKb)) 3	0, 0	12327.9	17.701	12.3583	0, 0	11286.2	5.34888	12.5145	-8.2969		1.09375	1.03039	-0.0633564	-0.424297	6	8	3	NP_002744.1	P53779
203	NP006-2	DUSP1 (MKP1)	Pan-specific	MAP kinase phosphatase 1 (CL100, VH1)	0, 0	37302.4	11.5719	13.9556	0, 0	34136.8	12.6285	14.1113	-8.33333		1.62073	1.55158	-0.0691457	-0.463067	4	7	5	NP_004408.1	P28562
848	NK181-5	TYK2	Pan-specific	Protein-tyrosine kinase 2 (Jak-related)	0, 0	29249	5.1517	13.6048	0, 0	26754.1	6.76987	13.7597	-8.37695		1.50497	1.43683	-0.0681392	-0.456327	13	10	6	NP_003322	P29597
312	PN195	FKHR	S319	Forkhead box protein O1	0, 0	166.585	48.626	6.14877	0, 0	152.276	10.0159	6.30279	-8.43714		-0.954829	-0.997128	-0.0422992	-0.283277	7	7	8	NP_002006.2	Q12778
87	NK016-2	CaMK1d	Pan-specific	Calcium/calmodulin-dependent protein-serine kinase 1 delta	0, 0	1580.52	9.36174	9.39484	0, 0	1444.68	15.6332	9.54879	-8.44233		0.116079	0.0623688	-0.0537104	-0.359697	1	6	5	NP_003647	Q8IU85
416	NK085-3	JAK2	Pan-specific	Janus protein-tyrosine kinase 2	0, 0	30376.2	7.84859	13.6593	0, 0	27729.1	0.171183	13.8114	-8.56202		1.52297	1.45368	-0.0692827	-0.463985	15	8	5	NP_004963	O60674
92	NK211	CamKI	Pan-specific	Calcium/calmodulin-dependent protein-serine kinase 1 alpha	0, 0	685.727	8.74408	8.19015	0, 0	625.752	0.2672	8.3417	-8.5936		-0.281362	-0.331626	-0.050264	-0.336617	5	6	6	NP_003647.1	Q14012
20	PK072-3	Akt1 (PKBa)	S473	RAC-alpha serine/threonine-protein kinase	0, 0	534.457	38.9706	7.83058	0, 0	487.019	43.1791	7.98009	-8.72353		-0.399984	-0.449657	-0.0496728	-0.332658	8	6	6	NP_005154	P31749
857	NK245-3	VGFR2	Pan-specific	Vascular endothelial growth factor receptor-tyrosine kinase 2 (Flk1)	0, 0	26320.3	26.1827	13.4525	0, 0	23975	34.9077	13.6015	-8.75856		1.45475	1.38518	-0.0695708	-0.465914	9	10	9	NP_002244	P35968
271	PK866	ERK1	Y204+T207	Extracellular regulated protein-serine kinase 1 (p44 MAP kinase)	0, 0	1570.11	4.36014	9.38531	0, 0	1429.54	3.48544	9.53359	-8.80075		0.112934	0.0574099	-0.055524	-0.371843	5	7	2	AAA36142.1	P27361
585	PK743	p38d MAPK	Y182	Mitogen-activated protein-serine kinase p38 delta (MAPK13)	0, 0	1419.79	4.12869	9.24012	0, 0	1291.98	20.8503	9.38762	-8.85046		0.0650347	0.00976309	-0.0552716	-0.370153	16	9	6	NP_002745.1	O15264
584	NK121-4	p38d MAPK	Pan-specific	Mitogen-activated protein-serine kinase p38 delta (MAPK13)	0, 0	11826.5	0.200591	12.2984	0, 0	10757.3	2.93827	12.4453	-8.8888		1.07399	1.00779	-0.0661956	-0.443311	12	9	6	NP_002745	O15264
758	NK163-4	Ros	Pan-specific	Orosomucoid 1 receptor-tyrosine kinase	0, 0	19943.7	16.4222	13.0523	0, 0	18137.3	8.66391	13.1989	-8.90542		1.32271	1.25378	-0.0689256	-0.461593	5	10	3	NP_002935	P08922
594	PN160	p53	S6	Tumor suppressor protein p53 (antigenNY-CO-13)	0, 0	1020.04	2.56621	8.76307	0, 0	926.642	0.990058	8.90812	-9.00467		-0.0923489	-0.146745	-0.0543958	-0.364288	12	9	8	NP_000537	P04637
705	NK048-5	PRKDC (DNAPK)	Pan-specific	DNA-activated protein-serine kinase	0, 0	12792.7	24.5276	12.4117	0, 0	11620.2	23.4213	12.5566	-9.01357		1.11136	1.04413	-0.0672383	-0.450293	15	10	1	NP_001075109.1	P78527
770	PN074	Shc1	Y239/Y240	SH2 domain-containing transforming protein 1	0, 0	970.111	23.4042	8.69066	0, 0	879.549	0.0390279	8.83287	-9.18363		-0.116237	-0.171306	-0.0550689	-0.368795	4	10	6	NP_003020	P29353
619	PK757	PDGFRa	S847+pY849	Platelet-derived growth factor receptor kinase alpha	0, 0	2127.89	5.27181	9.82386	0, 0	1927.57	0.781964	9.96482	-9.2625		0.257617	0.198164	-0.0594524	-0.398151	15	9	9	NP_006197.1	P16234
369	NN060-2	Hsp70	Pan-specific	Heat shock 70 kDa protein 1	0, 0	6111.62	4.74009	11.346	0, 0	5532.73	17.6284	11.486	-9.32066		0.759782	0.694689	-0.0650927	-0.435925	5	7	10	NP_005336	P08107
24	NK130-4	Akt2 (PKBb)	Pan-specific	RAC-beta serine/threonine-protein kinase	0, 0	7.15392	59.3191	1.60739	0, 0	6.47324	72.4026	1.74674	-9.36345		-2.45307	-2.48423	-0.0311599	-0.208677	16	6	6	NP_001617	P31751	FLAG
522	NK103-6	MKK4	Pan-specific	MAPK/ERK protein-serine kinase 4 (MKK4)	0, 0	21101	1.82695	13.1337	0, 0	19089.5	82.5488	13.2727	-9.38128		1.34955	1.27788	-0.0716774	-0.480022	11	9	2	NP_003001	P45985
390	PN164	IkBa	Y42	Inhibitor of NF-kappa-B alpha (MAD3)	0, 0	153.881	14.2262	6.03433	0, 0	139.163	10.344	6.17289	-9.41316		-0.992586	-1.03953	-0.0469443	-0.314385	12	8	4	NP_065390	P25963
855	NK226-2	VGFR1	Pan-specific	Vascular endothelial growth factor receptor 1	0, 0	41903.7	2.54622	14.1234	0, 0	37874.9	5.97366	14.2612	-9.46347		1.67609	1.60051	-0.0755759	-0.50613	1	10	9	NP_001153392.1	P17948
858	NK064-2	VGFR3	Pan-specific	Vascular endothelial growth factor receptor-protein-tyrosine kinase 3 (VEGFR3)	0, 0	21498.8	6.83341	13.1606	0, 0	19421.8	12.3992	13.2976	-9.50993		1.35844	1.286	-0.0724409	-0.485135	13	10	9	NP_002011.2	P35916
767	PN073	S6	S235	40S ribosomal protein S6	0, 0	802.377	12.7074	8.41679	0, 0	724.697	14.7128	8.55349	-9.53037		-0.206589	-0.262498	-0.0559097	-0.374426	4	10	5	NP_001001	P62753
425	PK035-1	JNK 1/2/3	T183/Y185	Jun N-terminus protein-serine kinase (stress-activated protein kinase (SAPK)) 1/2/3	0, 0	1141.33	11.8185	8.92516	0, 0	1029.42	27.2534	9.05986	-9.65508		-0.0388739	-0.0972161	-0.0583422	-0.390717	11	8	7	NP_002741	P45983
358	NN152-1	Hsp25	Pan-specific	Heat shock 27 kDa protein beta 1 (HspB1)	0, 0	15120.9	7.57211	12.6529	0, 0	13637.8	11.3035	12.7876	-9.65723		1.19094	1.11952	-0.0714274	-0.478347	1	7	8	NP_003521	P84243
82	NK014	Btk	Pan-specific	Bruton's agammaglobulinemia tyrosine kinase	0, 0	2710.73	3.21861	10.1731	0, 0	2443.4	33.8409	10.3069	-9.71097		0.372839	0.309829	-0.0630105	-0.42198	13	6	3	NP_000052	Q06187
176	NN182	CrkL (32H4)	Pan-specific	Crk-like protein	0, 0	12183.5	3.11714	12.3413	0, 0	10974.5	5.56453	12.4741	-9.77265		1.08814	1.0172	-0.0709365	-0.47506	9	6	9	NP_005198.1	P46109
740	PN069	Rb	S807+S811	Retinoblastoma-associated protein 1	0, 0	79.7543	37.479	5.08615	0, 0	71.8171	3.15623	5.21851	-9.80154		-1.3054	-1.35104	-0.0456421	-0.305664	10	10	4	NP_000312	P06400
523	NK105-3	MKK6	Pan-specific	MAPK/ERK protein-serine kinase 6 (MKK6)	0, 0	36860.8	1.47011	13.9385	0, 0	33175.1	7.37157	14.0701	-9.84847		1.61506	1.53812	-0.0769339	-0.515224	15	9	2	NP_002749.2	P52564
614	PN059	Paxillin 1	Y31	Paxillin 1	0, 0	1055.69	13.9878	8.81262	0, 0	949.941	30.5484	8.94395	-9.86626		-0.0760017	-0.135051	-0.0590496	-0.395454	3	9	8	NP_002850	P49023
722	NP027	PTP-PEST	Pan-specific	Protein tyrosine phosphatase, non-receptor type 12	0, 0	9.40081	43.5523	2.00144	0, 0	8.45225	0.0912409	2.13159	-9.93995		-2.32307	-2.35862	-0.0355467	-0.238055	2	9	11	NP_001124480.1	Q05209	FLAG
373	NN164	Hsp90a	Pan-specific	Heat shock 90 kDa protein alpha	0, 0	1095.76	5.84778	8.86637	0, 0	985.152	0.937738	8.99646	-9.94397		-0.0582681	-0.117912	-0.0596442	-0.399436	13	7	11	NP_005339	P07900
265	NK055-2	ERK1	Pan-specific	Extracellular regulated protein-serine kinase 1 (p44 MAP kinase)	0, 0	27556.1	10.543	13.5187	0, 0	24772	17.7505	13.6487	-9.95313		1.47659	1.40058	-0.0760088	-0.509029	1	7	3	AAA36142.1	P27361
659	PK081-1	PKCe	S729	Protein-serine kinase C epsilon	0, 0	580.953	1.66259	7.95093	0, 0	521.979	9.2319	8.0801	-10.0011		-0.360279	-0.417012	-0.0567322	-0.379934	13	9	7	NP_005391	Q02156
231	NK052-6	EGFR	Pan-specific	Epidermal growth factor receptor-tyrosine kinase	0, 0	40519	0.353011	14.075	0, 0	36368.1	7.12324	14.2026	-10.0942		1.66009	1.5814	-0.0786981	-0.52704	15	7	6	NP_005219	P00533
351	NN052	HO1	Pan-specific	Heme oxygenase 1	0, 0	16343	12.1681	12.765	0, 0	14661.5	3.17198	12.892	-10.1388		1.22794	1.1536	-0.0743374	-0.497836	2	8	1	NP_002124	P09601
863	NK185	Wee1	Pan-specific	Wee1 protein-tyrosine kinase	0, 0	21682.5	14.8573	13.1729	0, 0	19443.2	23.0289	13.2992	-10.1776		1.36249	1.28652	-0.0759712	-0.508778	4	10	11	NP_003381	P30291
419	PK034-2	JAK2	Y1007+Y1008	Janus protein-tyrosine kinase 2	0, 0	1054.74	7.211	8.81133	0, 0	945.126	20.4762	8.93662	-10.2426		-0.0764285	-0.137444	-0.0610154	-0.408619	7	8	5	NP_004963	O60674
480	PK048-2	MEK1	T386	MAPK/ERK protein-serine kinase 1 (MKK1)	0, 0	5.97529	29.7659	1.34767	0, 0	5.35065	1.57368	1.47197	-10.3041		-2.53876	-2.57392	-0.0351617	-0.235477	13	8	8	NP_002746	Q02750	FLAG
464	PN049-PN112-2	MAPKAPK2	T334	Mitogen-activated protein kinase-activated protein kinase 2 alpha	0, 0	1152.11	2.21443	8.93872	0, 0	1030.9	20.3492	9.06194	-10.371		-0.0344018	-0.0965381	-0.0621362	-0.416125	9	8	4	NP_004750	P49137
94	PN505	Cas-L	Y166	Enhancer of filamentation 1	0, 0	2111.83	5.90502	9.81294	0, 0	1889.15	9.62587	9.93578	-10.395		0.254011	0.188683	-0.0653286	-0.437504	13	6	6	NP_001135865.1	Q14511
104	NN167	Caveolin 1	Pan-specific	Caveolin 1	0, 0	85.5347	44.5312	5.18709	0, 0	76.4985	24.7614	5.30961	-10.415		-1.27209	-1.3213	-0.0492096	-0.329556	12	6	9	NP_001166366.1	Q03135
266	NK055-3	ERK1	Pan-specific	Extracellular regulated protein-serine kinase 1 (p44 MAP kinase)	0, 0	37660.6	3.6681	13.9694	0, 0	33672.3	1.42072	14.0915	-10.4407		1.62527	1.54513	-0.080146	-0.536736	5	7	3	AAA36142.1	P27361
159	PK119	Chk2	T68	Checkpoint protein-serine kinase 2	0, 0	2125.34	35.394	9.82213	0, 0	1896	23.1395	9.941	-10.6415		0.257045	0.190388	-0.0666576	-0.446404	2	6	11	NP_009125	O96017
558	PN157	NFKB p65	S536	NF-kappa-B p65 nuclear transcription factor	0, 0	1563.27	18.32	9.37901	0, 0	1393.45	1.38798	9.4967	-10.7143		0.110855	0.0453681	-0.0654873	-0.438567	13	8	10	NP_003989	Q04206
264	NK055-1	ERK1	Pan-specific	Extracellular regulated protein-serine kinase 1 (p44 MAP kinase)	0, 0	46226.4	9.11934	14.2651	0, 0	41183.9	4.4306	14.382	-10.7592		1.72282	1.63995	-0.0828608	-0.554917	13	7	2	AAA36142.1	P27361
787	NK233-1	SMG1	Pan-specific	Lambda/iota protein kinase C-interacting protein	0, 0	8.88311	18.3193	1.91972	0, 0	7.91217	45.9053	2.03633	-10.7813		-2.35003	-2.38971	-0.03968	-0.265736	8	10	10	NP_055907.3	Q96Q15	FLAG
789	PN197	SNCA (a-Synuclein)	S129	Alpha-synuclein	0, 0	102.881	9.51574	5.45348	0, 0	91.5995	0.0800506	5.56952	-10.8165		-1.18421	-1.23647	-0.0522594	-0.34998	11	6	6	NP_000336.1	P37840
423	NK086-4	JAK3	Pan-specific	Janus protein-tyrosine kinase 3	0, 0	25512	1.71405	13.4075	0, 0	22714	0.0908031	13.5235	-10.8186		1.4399	1.35974	-0.0801665	-0.536873	15	8	6	NP_000206	P52333
407	PK665	IRAK4	T345+S346	Interleukin 1 receptor-associated kinase 4	0, 0	8.14706	36.0544	1.79494	0, 0	7.24479	58.6777	1.9092	-10.9262		-2.3912	-2.43121	-0.0400077	-0.267931	16	8	8	NP_001107654.1	Q9NWZ3	FLAG
284	PK016-3	ERK5	T218+Y220	Extracellular regulated protein-serine kinase 5 (Big MAP kinase 1 (BMK1))	0, 0	1601.97	29.7083	9.41429	0, 0	1424.03	35.7707	9.52802	-10.959		0.122495	0.0555911	-0.0669034	-0.448051	1	7	7	NP_620602	Q13164
439	PN155	Jun	Y170	Jun proto-oncogene-encoded AP1 transcription factor	0, 0	196.703	42.7553	6.38853	0, 0	174.824	4.61747	6.50201	-10.9745		-0.875729	-0.932103	-0.0563739	-0.377535	14	8	3	NP_002219	P05412
58	PN009	B23 (NPM)	T234/237	B23 (nucleophosmin, numatrin, nucleolar protein NO38)	0, 0	91.2823	12.1424	5.28092	0, 0	81.01	0.865656	5.39228	-11.1049		-1.24114	-1.29432	-0.0531794	-0.356141	10	6	3	NP_002511	P06748
218	NP040-1	DUSP6	Pan-specific	Dual specificity protein phosphatase 6	0, 0	12374.9	21.4909	12.3638	0, 0	10976.3	49.6524	12.4744	-11.1535		1.09556	1.01728	-0.078278	-0.524226	15	7	2	NP_001937.2	Q16828
444	PK150	Kit	Y721	Mast/stem cell growth factor receptor Kit	0, 0	349.079	2.90316	7.21607	0, 0	309.441	0.985968	7.32577	-11.207		-0.602719	-0.663226	-0.0605073	-0.405216	10	8	6	NP_006566	P10721
279	NK058	ERK3	Pan-specific	Extracellular regulated protein-serine kinase 4	0, 0	345.074	14.394	7.19942	0, 0	305.751	34.1072	7.30847	-11.2474		-0.608212	-0.668875	-0.0606634	-0.406262	13	7	5	NP_002738	P31152
22	PK517	Akt1 (PKBa)	Y326	RAC-alpha serine/threonine-protein kinase	0, 0	243.264	6.89405	6.69503	0, 0	215.122	6.13267	6.80126	-11.4208		-0.774613	-0.834428	-0.0598151	-0.40058	8	6	5	NP_005154	P31749
568	NN078	p21 CDKI1	Pan-specific	cyclin-dependent kinase inhibitor 1 (MDA6)	0, 0	939.178	16.49	8.64391	0, 0	828.913	3.7904	8.74733	-11.5931		-0.131661	-0.199228	-0.0675669	-0.452494	5	9	2	NP_000380	P38936
473	NK099-7	MEK1	Pan-specific	MAPK/ERK protein-serine kinase 1 (MKK1)	0, 0	34605.3	13.2979	13.8474	0, 0	30491.9	9.44639	13.9484	-11.7393		1.585	1.49841	-0.0865959	-0.579931	1	8	8	NP_002746	Q02750
575	PK060-1	p38a MAPK	T180/Y182	Mitogen-activated protein-serine kinase p38 alpha	0, 0	7.37931	27.3077	1.65214	0, 0	6.49446	5.26316	1.75146	-11.8439		-2.43831	-2.48269	-0.0443833	-0.297234	13	9	3	NP_001306	Q16539	FLAG
46	PK143	ASK1	S966	Apoptosis signal regulating protein-serine kinase 1	0, 0	261.218	36.0429	6.79777	0, 0	229.76	3.54751	6.89624	-11.8959		-0.74072	-0.803428	-0.0627078	-0.419953	15	6	5	NP_005914	Q59GL6
355	NN054-2	Hsc70	Pan-specific	Heat shock 70 kDa protein 8	0, 0	22904	1.41685	13.252	0, 0	20135.9	7.57323	13.3497	-11.9385		1.38858	1.30301	-0.0855717	-0.573072	2	8	2	NP_003521	P84243
83	NN174	CA9	Pan-specific	Carbonic anhydrase 9	0, 0	2082.36	30.427	9.79266	0, 0	1829.46	42.0984	9.88946	-11.9978		0.247321	0.173565	-0.0737566	-0.493946	1	6	4	XP_006716930.1	Q16790
566	NN083	p107	Pan-specific	Retinoblastoma (Rb) protein-related p107 (PRB1)	0, 0	321.072	18.0028	7.09541	0, 0	282.064	12.5	7.19213	-12.0022		-0.642525	-0.706846	-0.0643205	-0.430753	13	9	1	NP_P28749	P28749
533	PK057	Mnk1	T197+T202	MAP kinase-interacting protein-serine kinase 1 (calmodulin-activated)	0, 0	25.2371	28.7508	3.42613	0, 0	22.1606	10.3827	3.52218	-12.0435		-1.85305	-1.90473	-0.0516726	-0.34605	10	8	10	NP_003675	Q9BUB5	FLAG
349	PN101	Histone H3	T3	Histone H3.3	0, 0	11711.8	12.3479	12.2843	0, 0	10272.4	4.7381	12.3787	-12.1441		1.06935	0.986069	-0.0832788	-0.557716	10	7	11	NP_003521	P84243
380	NN130	I1PP2A (PHAPI)	Pan-specific	Acidic leucine-rich nuclear phosphoprotein 32 family member A	0, 0	9617.05	1.30237	12	0, 0	8432.39	2.65603	12.094	-12.1717		0.975555	0.893125	-0.08243	-0.552032	5	8	2	NP_006296	P39687
253	PN173	Ephrin-B2	Y316	EPH-related receptor tyrosine kinase ligand 5	0, 0	171.868	4.46344	6.19381	0, 0	150.636	7.64532	6.28718	-12.207		-0.93997	-1.00223	-0.0622558	-0.416925	10	7	5	NP_004084.1	P52799
435	PN154	Jun	S243	Jun proto-oncogene-encoded AP1 transcription factor	0, 0	166.901	3.25528	6.1515	0, 0	146.225	5.837	6.2443	-12.2418		-0.953928	-1.01622	-0.0622941	-0.417182	10	8	3	NP_002219	P05412
108	PN171	c-Cbl	Y700	Signal transduction protein CBL	0, 0	288.058	0.471621	6.93887	0, 0	252.264	23.8532	7.03104	-12.2799		-0.694167	-0.759427	-0.0652596	-0.437042	12	6	10	NP_005179.2	P22681
154	PK162	Chk1	S280	Checkpoint protein-serine kinase 1	0, 0	981.35	26.1211	8.70728	0, 0	859.365	25.0645	8.79938	-12.2839		-0.110754	-0.182238	-0.0714833	-0.478722	10	6	9	NP_001265	O14757
120	NP003-2	Cdc25C	Pan-specific	Cell division cycle 25C phosphatase	0, 0	27077.2	0.345322	13.4934	0, 0	23699.2	14.8121	13.5848	-12.3293		1.46825	1.37973	-0.0885132	-0.592771	7	6	7	NP_001781	P30307
501	NK105-1	MEK6	Pan-specific	MAPK/ERK protein-serine kinase 6 (MKK6)	0, 0	411.567	58.1132	7.45364	0, 0	359.826	11.5667	7.54341	-12.4256		-0.524341	-0.592189	-0.0678479	-0.454376	8	9	3	NP_002749	P52564
173	NK043	CPG16/CaMKinase VI	Pan-specific	Serine/threonine-protein kinase DCAMKL1	0, 0	686.889	17.0971	8.19259	0, 0	597.65	22.7531	8.27541	-12.8462		-0.280556	-0.353262	-0.0727068	-0.486916	9	6	8	NP_004725	O15075
845	NK181-2	TYK2	Pan-specific	Protein-tyrosine kinase 2 (Jak-related)	0, 0	5301.77	19.0157	11.1409	0, 0	4595.25	21.8892	11.2182	-13.1813		0.692124	0.607263	-0.084861	-0.568312	5	10	7	NP_003322	P29597
649	NK133	PKCb1	Pan-specific	Protein-serine kinase C beta 1	0, 0	2653.01	22.3845	10.1421	0, 0	2298.18	3.83228	10.2185	-13.2299		0.362596	0.280974	-0.0816217	-0.546618	5	9	5	NP_002729	P05771
211	NP008-4	DUSP2	Pan-specific	Dual specificity protein phosphatase 2	0, 0	49196.2	7.67336	14.3549	0, 0	42560.6	0.635608	14.4295	-13.3434		1.75245	1.65544	-0.097013	-0.649694	4	7	7	NP_004409.1	Q05923
831	PN090-2	Tau	S713	Microtubule-associated protein tau	0, 0	410.877	13.8624	7.45122	0, 0	355.33	29.721	7.52527	-13.3746		-0.52514	-0.59811	-0.0729701	-0.488679	2	10	9	NP_005901	P10636
840	NK179	TrkB	Pan-specific	BNDF/NT3/4/5 receptor- tyrosine kinase	0, 0	5423.72	6.25845	11.1737	0, 0	4683.74	9.83434	11.2457	-13.4991		0.702947	0.616244	-0.0867032	-0.580649	5	10	5	NP_006171	Q16620
255	NK054-4	ErbB2	Pan-specific	ErbB2 (Neu) receptor-tyrosine kinase	0, 0	40266.7	13.3703	14.066	0, 0	34693.1	10.7562	14.1346	-13.6975		1.65712	1.55919	-0.0979281	-0.655822	6	7	6	NP_004439	P04626
803	PK108	Src	Y529	Src proto-oncogene-encoded protein-tyrosine kinase	0, 0	598.365	4.09556	7.99354	0, 0	513.94	1.6526	8.05771	-13.9657		-0.346224	-0.424321	-0.0780967	-0.523012	7	10	7	NP_005408	P12931
143	NK028-5	CDK5	Pan-specific	Cyclin-dependent protein-serine kinase 5	0, 0	3981.49	1.01884	10.7277	0, 0	3419.48	37.4935	10.7918	-13.9719		0.555816	0.468096	-0.0877197	-0.587456	15	7	1	NP_004926	Q00535
499	NK104-4	MEK5	Pan-specific	MAPK/ERK protein-serine kinase 5 (MKK5)	0, 0	27563.2	3.95526	13.5191	0, 0	23633.8	0.313103	13.5808	-14.1126		1.47671	1.37843	-0.0982803	-0.658181	12	9	2	NP_660143	Q13163
517	PK051-4	MKK3	S189	MAPK/ERK protein-serine kinase 3 beta isoform (MKK3 beta)	0, 0	119.501	1.00868	5.66954	0, 0	102.391	0.615986	5.73021	-14.1744		-1.11293	-1.18402	-0.0710896	-0.476085	11	8	11	NP_002747	P46734
512	PK054-2	Met	Y1003	Hepatocyte growth factor (HGF) receptor-tyrosine kinase	0, 0	241.531	74.2549	6.68472	0, 0	206.744	0.379503	6.74396	-14.2594		-0.778015	-0.853131	-0.0751166	-0.503054	3	8	10	NP_000236.2	P08581
825	PN085	Tau	S199	Microtubule-associated protein tau	0, 0	647.461	12.8209	8.10731	0, 0	553.97	0.50755	8.16592	-14.2967		-0.308691	-0.389002	-0.0803107	-0.537839	10	10	7	NP_005901	P10636
269	PK865	ERK1	T207	Extracellular regulated protein-serine kinase 1 (p44 MAP kinase)	0, 0	1205.05	24.0807	9.00354	0, 0	1029.03	2.09335	9.05933	-14.4642		-0.0130163	-0.0973917	-0.0843754	-0.56506	1	7	4	AAA36142.1	P27361
565	NN075	NT5E	Pan-specific	Ecto-5'-nucleotidase (CD73 antigen)	0, 0	1484.89	2.08556	9.30479	0, 0	1267.79	1.66047	9.36036	-14.4776		0.0863705	0.000864977	-0.0855055	-0.572628	9	9	1	NP_002517	P21589
130	PK007-1	CDK1/2	Y15	Cyclin-dependent protein-serine kinase 1/2	0, 0	273.938	30.1066	6.86636	0, 0	233.835	11.74	6.9216	-14.4968		-0.718089	-0.795148	-0.0770591	-0.516063	7	6	10	NP_001777	P06493
230	NK052-5	EGFR	Pan-specific	Epidermal growth factor receptor-tyrosine kinase	0, 0	37405.7	4.85926	13.9596	0, 0	31917.1	10.4848	14.0143	-14.5305		1.62204	1.51992	-0.102122	-0.68391	11	7	6	NP_005219	P00533
830	PN090	Tau	S713	Microtubule-associated protein tau	0, 0	480.228	16.8936	7.67623	0, 0	409.085	0.38307	7.72851	-14.672		-0.450906	-0.531771	-0.0808652	-0.541553	2	10	8	NP_005901	P10636
798	NN101	SPHK2	Pan-specific	Sphingosine kinase 2	0, 0	716.39	8.42583	8.25326	0, 0	610.059	15.381	8.30506	-14.7002		-0.260541	-0.343586	-0.0830451	-0.556151	15	10	6	NP_064511	Q9NRA0
238	PK603	EGFR	Y998	Epidermal growth factor receptor-tyrosine kinase	0, 0	2479.51	7.86078	10.0445	0, 0	2111.07	42.5151	10.096	-14.7172		0.330405	0.240984	-0.089421	-0.59885	15	7	7	NP_005219	P00533
374	NN165	Hsp90b	Pan-specific	Heat shock 90 kDa protein beta	0, 0	11142	2.08211	12.2124	0, 0	9466.25	1.66169	12.2608	-14.8979		1.04561	0.947586	-0.0980227	-0.656455	5	8	1	NP_031381	P08238
460	NK227-4	LKB1	Pan-specific	Serine/threonine-protein kinase 11	0, 0	31781.2	5.74422	13.7245	0, 0	26971.9	10.4693	13.7714	-14.9906		1.54448	1.44065	-0.103839	-0.695409	1	8	4	NP_000446.1	Q15831
543	NK116-3	mTOR	Pan-specific	Mammalian target of rapamycin (FRAP)	0, 0	17930.1	9.03861	12.8988	0, 0	15177.2	11.0073	12.9419	-15.212		1.27205	1.16988	-0.102171	-0.684238	6	9	2	NP_004949	P42345
272	NK055-NK056	ERK1/2	Pan-specific	Extracellular regulated protein-serine kinase 1 (p44 MAP kinase) + Extracellular regulated protein-serine kinase 2 (p42 MAP kinase)	0, 0	1735.8	10.3881	9.53004	0, 0	1468.23	0.124727	9.57211	-15.2736		0.160683	0.0699836	-0.0906991	-0.60741	9	7	3	AAA36142.1, NP_002736	P27361
746	NK244-1	Ret	Pan-specific	Proto-oncogene tyrosine-protein kinase receptor Ret	0, 0	7.58592	3.97727	1.69198	0, 0	6.40959	7.91908	1.73249	-15.3655		-2.42516	-2.48888	-0.0637207	-0.426736	1	9	11	NP_065681	P07949
554	NK119	Nek7	Pan-specific	NIMA (never-in-mitosis)-related protein-serine kinase 7	0, 0	193.055	10.8007	6.36152	0, 0	163.104	8.86076	6.4019	-15.3729		-0.884641	-0.964779	-0.0801383	-0.536684	13	8	9	NP_598001	Q8TDX7
371	NN061	Hsp90	Pan-specific	Heat shock 90 kDa protein alpha/beta	0, 0	5677.89	7.3466	11.2398	0, 0	4793.85	0.427656	11.2792	-15.4287		0.724745	0.627187	-0.0975583	-0.653345	13	7	10	NP_005339	P07900
288	PN174	Ezrin	T567	Cytovillin 2	0, 0	80.4141	3.43205	5.09803	0, 0	67.8707	22.9941	5.13697	-15.4574		-1.30148	-1.37766	-0.0761778	-0.510161	8	7	8	NP_001104547.1	P15311
442	NK241-2	Kit	Pan-specific	Mast/stem cell growth factor receptor Kit	0, 0	32810.2	11.6184	13.7705	0, 0	27678.2	9.05682	13.8087	-15.5006		1.55965	1.45282	-0.106834	-0.715466	6	8	6	NP_006566	P10721
771	PN161	Shc1	Y349	SH2 domain-containing transforming protein 1	0, 0	139.535	0.807542	5.89314	0, 0	117.558	19.2575	5.92948	-15.6096		-1.03916	-1.11898	-0.0798147	-0.534517	8	10	6	NP_003020	P29353
462	NK097	MAPKAPK2	Pan-specific	Mitogen-activated protein kinase-activated protein kinase 2	0, 0	1033.63	5.71092	8.78216	0, 0	870.368	6.13722	8.81774	-15.6543		-0.0860509	-0.176247	-0.0901963	-0.604043	13	8	4	NP_004750	P49137
757	NK163-3	Ros	Pan-specific	Orosomucoid 1 receptor-tyrosine kinase	0, 0	19648.6	17.8636	13.0308	0, 0	16539.1	22.1088	13.0658	-15.685		1.31561	1.21034	-0.105269	-0.704983	1	10	3	NP_002935	P08922
856	NK245-2	VGFR2	Pan-specific	Vascular endothelial growth factor receptor-tyrosine kinase 2 (Flk1)	0, 0	17325.2	38.2265	12.8492	0, 0	14581.9	20.8866	12.8841	-15.6932		1.25571	1.15104	-0.104678	-0.701026	5	10	9	NP_002244	P35968
311	PN194	FKHR	S256	Forkhead box protein O1	0, 0	903.91	46.3656	8.58869	0, 0	760.633	52.81	8.62331	-15.7102		-0.149878	-0.239708	-0.0898301	-0.60159	3	7	8	NP_002006.2	Q12778
598	PK145	p70 S6K	T229	Ribosomal protein S6 kinase beta-1	0, 0	3352.46	22.7754	10.4797	0, 0	2819.19	16.6789	10.5133	-15.7661		0.47397	0.377195	-0.0967747	-0.648098	3	9	4	NP_003152	P23443
363	NN057-2	Hsp40	Pan-specific	DnaJ homolog, subfamily B member 1	0, 0	25392	21.2406	13.4007	0, 0	21333.8	13.6895	13.4331	-15.8418		1.43766	1.33022	-0.107443	-0.719542	1	7	9	NP_006136	P25685
550	NK117-3	Nek2	Pan-specific	NIMA (never-in-mitosis)-related protein-serine kinase 2	0, 0	8.9782	59.7826	1.93508	0, 0	7.54183	4.71204	1.96717	-15.858		-2.34496	-2.41228	-0.0673214	-0.45085	14	9	3	NP_002488	P51955	FLAG
313	NK240-1	Flt3	Pan-specific	Receptor-type tyrosine-protein kinase FLT3	0, 0	16458.4	21.5512	12.7752	0, 0	13790.5	3.84854	12.8036	-16.0701		1.23129	1.12476	-0.106528	-0.713414	11	7	8	NP_004110.2	P36888
508	NK110-2	Met	Pan-specific	Hepatocyte growth factor (HGF) receptor-tyrosine kinase	0, 0	31571.5	7.22518	13.715	0, 0	26442.2	4.10265	13.7428	-16.1067		1.54133	1.43131	-0.110029	-0.736864	3	8	11	NP_000236.2	P08581
738	PN131-1	Rb	S795	Retinoblastoma-associated protein 1	0, 0	9.75534	63.8095	2.05485	0, 0	8.16292	30.4487	2.08134	-16.1837		-2.30545	-2.37502	-0.0695676	-0.465893	14	10	4	NP_000312	P06400	FLAG
751	NK159-1	ROKa	Pan-specific	Rho-associated protein kinase 2	0, 0	858.364	22.6251	8.5141	0, 0	717.562	29.7886	8.53921	-16.2639		-0.174485	-0.267157	-0.092672	-0.620622	5	10	1	NP_004841	O75116
606	PK061	PAK1/2/3	S144/S141/S154	p21-activated kinase 1 (alpha) (serine/threonine-protein kinase PAK 1)	0, 0	320.534	6.68241	7.09299	0, 0	266.726	46.9939	7.11147	-16.6478		-0.643323	-0.733175	-0.0898522	-0.601738	11	9	6	NP_002567	Q13153
277	NK056-4	ERK2	Pan-specific	Extracellular regulated protein-serine kinase 2 (p42 MAP kinase)	0, 0	39372.9	4.89345	14.0336	0, 0	32753.8	4.21814	14.0516	-16.6723		1.64644	1.5321	-0.114332	-0.765681	9	7	5	NP_002736	P28482
99	PN162	Catenin a	S641	Catenin (cadherin-associated protein) alpha	0, 0	167.482	8.35962	6.15652	0, 0	138.986	1.89409	6.17105	-16.8758		-0.952274	-1.04013	-0.0878575	-0.58838	8	6	8	NP_001277236.1	P35221
737	PN067	Rb	S780	Retinoblastoma-associated protein 1	0, 0	236.185	35.7777	6.65243	0, 0	195.75	19.9216	6.66512	-16.9815		-0.788668	-0.878864	-0.0901957	-0.604039	6	10	4	NP_000312	P06400
597	PK156	p70 S6K	S424	Ribosomal protein S6 kinase beta-1	0, 0	137.385	2.58097	5.87073	0, 0	113.648	2.01613	5.88069	-17.1391		-1.04656	-1.13491	-0.0883494	-0.591674	8	9	9	NP_003152	P23443
730	NK155-4	Raf1	Pan-specific	Raf1 proto-oncogene-encoded protein-serine kinase	0, 0	818.561	14.101	8.4456	0, 0	676.98	57.7325	8.45522	-17.158		-0.197084	-0.294571	-0.0974873	-0.65287	14	10	2	NP_002871	P04049
841	PK160	TrkB	Y705	BNDF/NT3/4/5 receptor- tyrosine kinase	0, 0	287.415	7.36876	6.93565	0, 0	237.624	2.83913	6.94479	-17.1857		-0.695231	-0.78758	-0.092349	-0.618459	9	10	5	NP_006171	Q16620
409	PN118	IRS1	S639	Insulin receptor substrate 1	0, 0	248.314	10.6049	6.72468	0, 0	205.259	33.7499	6.73356	-17.2006		-0.764833	-0.856526	-0.0916938	-0.614071	11	8	3	NP_005535	P35568
502	NK106-2	MEK7	Pan-specific	MAPK/ERK protein-serine kinase 7 (MKK7)	0, 0	11.0091	7.03704	2.22928	0, 0	9.09649	14.7541	2.23756	-17.2349		-2.2479	-2.32403	-0.0761224	-0.50979	12	9	3	NP_005034	O14733
576	PK060-3	p38a MAPK	T180/Y182	Mitogen-activated protein-serine kinase p38 alpha	0, 0	522.358	0.110509	7.79755	0, 0	431.512	12.7489	7.80551	-17.2534		-0.410882	-0.506639	-0.0957568	-0.641281	12	9	4	NP_001306	Q16539
47	PN115	ATF2	S94/S112	Activating transcription factor 2 (CRE-BP1)	0, 0	649.114	44.7176	8.11098	0, 0	534.882	55.7491	8.11533	-17.4605		-0.307478	-0.405514	-0.098036	-0.656545	2	6	1	NP_001871	P15336
846	NK181-3	TYK2	Pan-specific	Protein-tyrosine kinase 2 (Jak-related)	0, 0	28412.9	8.7307	13.5629	0, 0	23376.2	11.0349	13.565	-17.5891		1.49116	1.37327	-0.117891	-0.789516	5	10	6	NP_003322	P29597
694	NP015	PP2B/Aa	Pan-specific	Protein-serine phosphatase 2B - catalytic subunit - alpha isoform	0, 0	8.11889	27.1	1.78994	0, 0	6.66999	3.96825	1.78994	-17.7087		-2.39285	-2.47013	-0.0772853	-0.517578	3	9	10	NP_000935	Q08209	FLAG
547	PN199	Myc	T58	Myc proto-oncogene protein	0, 0	3923.41	20.0346	10.7065	0, 0	3222.36	13.3208	10.7062	-17.7311		0.548822	0.440136	-0.108686	-0.727866	2	9	3	NP_002458.2	P01106
601	PN187	p95 NBS1	S343	Nijmegen breakage syndrome protein 1	0, 0	1007.93	32.348	8.74584	0, 0	827.618	28.8265	8.74508	-17.752		-0.0980345	-0.199963	-0.101929	-0.682615	3	9	5	NP_002476.2	O60934
527	NK106-5	MKK7	Pan-specific	MAPK/ERK protein-serine kinase 7 (MKK7)	0, 0	9.26229	3.56037	1.98003	0, 0	7.59198	37.2514	1.97673	-17.8964		-2.33014	-2.40916	-0.0790275	-0.529245	15	9	3	NP_005034	O14733	FLAG
854	PK133	VEGFR2	Y1214	Vascular endothelial growth factor receptor-tyrosine kinase 2 (Flk1)	0, 0	188.167	2.59872	6.32452	0, 0	154.019	20.2184	6.31922	-18.0106		-0.896847	-0.991767	-0.0949195	-0.635674	13	10	8	NP_002244	P35968
696	NP019	PP4/A’2	Pan-specific	Protein-serine phosphatase 4 - regulatory subunit (PPX/A'2)	0, 0	9.49003	24.5556	2.01507	0, 0	7.76558	43.1159	2.00935	-18.0345		-2.31857	-2.39852	-0.0799426	-0.535374	11	9	10	NP_005125	Q8TF05
859	NK064-3	VGFR3	Pan-specific	Vascular endothelial growth factor receptor-protein-tyrosine kinase 3 (VEGFR3)	0, 0	30087.8	7.06844	13.6455	0, 0	24614.5	2.32812	13.6395	-18.0544		1.51842	1.39758	-0.120847	-0.809311	1	10	10	NP_002011.2	P35916
781	NN095	Smac/DIABLO	Pan-specific	Second mitochondria-derived activator of caspase	0, 0	244.703	18.8936	6.70354	0, 0	200.057	2.94285	6.69652	-18.1082		-0.771805	-0.868615	-0.0968099	-0.648334	16	10	8	NP_620308	Q9NR28
768	PK147	S6K	T412	Ribosomal protein S6 kinase beta-1	0, 0	17.1464	12.9355	2.86849	0, 0	14.016	26.2434	2.86126	-18.12		-2.03702	-2.12045	-0.0834274	-0.558711	8	10	5	NP_003152	P23443	FLAG
134	NK026-3	CDK2	Pan-specific	Cyclin-dependent protein-serine kinase 2	0, 0	624.708	20.8098	8.05569	0, 0	509.938	16.9758	8.04643	-18.2354		-0.325718	-0.428002	-0.102284	-0.684994	15	6	11	NP_001789	P24941
401	PN043	Integrin a4	S988	Integrin alpha 4 (VLA4)	0, 0	7.30653	13.7363	1.63784	0, 0	5.96402	10.1903	1.62854	-18.2376		-2.44303	-2.52281	-0.079788	-0.534338	8	8	7	NP_000876	P13612	FLAG
545	PK116	mTOR	S2448	Mammalian target of rapamycin (FRAP)	0, 0	85.4126	12.8921	5.18503	0, 0	69.6992	1.28676	5.17532	-18.2607		-1.27277	-1.36514	-0.0923615	-0.618543	10	9	2	NP_004949	P42345
438	PN163	Jun	T91	Jun proto-oncogene-encoded AP1 transcription factor	0, 0	2501.47	47.0373	10.0572	0, 0	2041.04	27.9118	10.0473	-18.2701		0.334602	0.225099	-0.109503	-0.733342	2	8	4	NP_002219	P05412
323	PN034	GFAP	S8	Glial fibrillary acidic protein	0, 0	4165.63	19.4777	10.793	0, 0	3394.49	12.2272	10.7812	-18.3757		0.577336	0.464643	-0.112693	-0.754702	3	7	11	NP_002046	P14136
18	NK129-5	Akt1 (PKBa)	Pan-specific	RAC-alpha serine/threonine-protein kinase	0, 0	36981.5	33.1476	13.9432	0, 0	29971.6	35.618	13.9236	-18.8196		1.61661	1.4903	-0.126309	-0.84589	4	6	5	NP_005154	P31749
441	NN153	KDEL Receptor (KR10)	Pan-specific	ER lumen protein retaining receptor 1	0, 0	4804.59	17.0949	10.9989	0, 0	3892.19	7.79975	10.9786	-18.8548		0.645256	0.529069	-0.116187	-0.778103	6	8	5	NP_006792.1	P24390
362	PN042-1	Hsp27	S86	Heat shock 27 kDa protein beta 1 (HspB1)	0, 0	465.542	8.39164	7.63142	0, 0	376.918	13.0406	7.61036	-18.9015		-0.465689	-0.570336	-0.104648	-0.700824	5	7	8	NP_001531	P04792
820	PK159	Syk	Y323	Spleen protein-tyrosine kinase	0, 0	1440	17.4003	9.26051	0, 0	1165.54	7.87892	9.23904	-18.9243		0.0717605	-0.0387334	-0.110494	-0.739975	6	10	6	NP_003168	P43405
851	PN543	VAV1	Y826	Vav 1 guanine nucleotide exchange factor	0, 0	301.84	49.1956	7.0063	0, 0	244.213	5.82976	6.98425	-18.9569		-0.671924	-0.774701	-0.102777	-0.688297	1	10	8	NP_001245135.1	P15498
557	PN156	NFKB p65	S529	NF-kappa-B p65 nuclear transcription factor	0, 0	356.881	1.92221	7.24796	0, 0	288.615	2.24917	7.22526	-18.9934		-0.592198	-0.696035	-0.103837	-0.695394	9	8	10	NP_003989	Q04206
178	NN149-2	Crystallin aB	Pan-specific	Crystallin alpha B (heat-shock 20 kDa like-protein)	0, 0	4836.03	2.95317	11.0083	0, 0	3909.26	6.80878	10.9849	-19.0287		0.648361	0.53113	-0.11723	-0.785089	9	6	10	NP_001876	P02511
463	PK044	MAPKAPK2	T222	Mitogen-activated protein kinase-activated protein kinase 2	0, 0	3785.77	8.42203	10.655	0, 0	3049.04	31.0629	10.6264	-19.3259		0.531825	0.414102	-0.117723	-0.788389	1	8	5	NP_004750	P49137
469	PN169	MDM2	S166	Double minute 2	0, 0	5568.33	12.7975	11.2117	0, 0	4479.61	4.4832	11.1814	-19.4176		0.715472	0.595261	-0.120211	-0.805048	5	8	6	NP_001138809.1	Q00987
431	NK189-2	JNK2	Pan-specific	Jun N-terminus protein-serine kinase (stress-activated protein kinase (SAPK)) 2	0, 0	7.60118	35.1159	1.69488	0, 0	6.09326	11.2903	1.65947	-19.704		-2.42421	-2.51272	-0.0885105	-0.592753	15	8	8	NP_002744	P45984	FLAG
156	PK578	Chk1	S317	Checkpoint protein-serine kinase 1	0, 0	671.562	17.4326	8.16003	0, 0	537.995	19.8983	8.1237	-19.7551		-0.291296	-0.402781	-0.111485	-0.74661	6	6	9	NP_001265	O14757
853	PK161	VEGFR2	Y1059	Vascular endothelial growth factor receptor-tyrosine kinase 2 (Flk1)	0, 0	2744.31	15.3462	10.1909	0, 0	2196.04	27.9096	10.1529	-19.8446		0.378699	0.259566	-0.119133	-0.797828	9	10	8	NP_002244	P35968
245	PN030-2	eIF4E	S209	Eukaryotic translation initiation factor 4 (mRNA cap binding protein)	0, 0	62.6619	57.6131	4.73817	0, 0	50.0075	68.1013	4.69633	-20.0613		-1.4202	-1.52148	-0.101284	-0.678295	6	7	3	NP_001959	P06730
457	PK042-PK144	LIMK1/2	Y507/T508	LIM domain kinase 1/2	0, 0	1959.98	1.488	9.70528	0, 0	1561.63	2.30387	9.66109	-20.191		0.218494	0.0990254	-0.119469	-0.80008	5	8	3	NP_002305	P53667
775	PP004	SHP2	S576	Protein-tyrosine phosphatase 1D (SHP2, SHPTP2, Syp, PTP2C)	0, 0	322.356	13.9291	7.10117	0, 0	256.082	3.05073	7.05271	-20.4265		-0.640625	-0.752353	-0.111728	-0.748237	4	10	7	NP_002825	Q06124
146	PK165	CDK6	Y13	Cyclin-dependent protein-serine kinase 6	0, 0	197.394	7.16972	6.39359	0, 0	156.585	19.4194	6.34305	-20.5413		-0.874062	-0.983988	-0.109926	-0.736172	10	6	7	NP_001250	Q00534
268	PK621	ERK1	T202+Y204	Extracellular regulated protein-serine kinase 1 (p44 MAP kinase)	0, 0	1847.53	6.8528	9.62004	0, 0	1462.84	29.083	9.56682	-20.6892		0.190373	0.0682538	-0.122119	-0.817828	13	7	3	AAA36142.1	P27361
636	PN061	PED15 (PEA15)	S116	Phosphoprotein-enriched in diabetes/astrocytes 15	0, 0	1528.44	10.8947	9.3465	0, 0	1205.7	33.4131	9.28791	-20.9841		0.100131	-0.0227826	-0.122913	-0.823149	14	9	7	NP_003759	Q15121
412	NK084-5	JAK1	Pan-specific	Janus protein-tyrosine kinase 1	0, 0	33429.1	24.2313	13.7975	0, 0	26294.1	2.8215	13.7347	-21.2123		1.56855	1.42866	-0.139886	-0.936811	11	8	4	NP_002218	P23458
646	NK132	PKCa	Pan-specific	Protein-serine kinase C alpha	0, 0	1847.94	0.533517	9.62036	0, 0	1449.99	5.20875	9.55408	-21.4037		0.190477	0.0640959	-0.126382	-0.846374	5	9	4	NP_002728	P17252
199	PN027	Dok2	Y142	Docking protein 2	0, 0	557.886	32.2727	7.89248	0, 0	437.521	3.3303	7.82546	-21.4441		-0.379563	-0.500127	-0.120564	-0.807412	12	7	4	NP_034201	O60496
368	NN059-3	Hsp60	Pan-specific	Heat shock 60 kDa protein 1 (chaperonin, CPN60)	0, 0	7296.13	55.5792	11.6016	0, 0	5711.9	64.1516	11.532	-21.5824		0.844098	0.709697	-0.134401	-0.900084	1	7	11	NP_002147	P10809
168	PN148	Connexin 43	S367	Gap junction alpha-1 protein	0, 0	3088.43	12.9293	10.3613	0, 0	2412.34	6.3075	10.2885	-21.7606		0.434927	0.303803	-0.131123	-0.87813	5	6	7	NP_000156.1	P17302
237	PK011-1	EGFR	Y1197	Epidermal growth factor receptor-tyrosine kinase	0, 0	347.412	15.6505	7.20916	0, 0	271.186	44.5737	7.13539	-21.8108		-0.604997	-0.725367	-0.12037	-0.806115	7	7	5	NP_005219	P00533
84	PN015	Caldesmon	S789	Caldesmon	0, 0	3723.99	4.79663	10.6313	0, 0	2900.41	15.9922	10.5543	-21.9853		0.523994	0.390569	-0.133425	-0.893542	5	6	4	NP_004333	Q05682
360	PN040-2	Hsp27	S15	Heat shock 27 kDa protein beta 1 (HspB1)	0, 0	7324.98	11.8259	11.6073	0, 0	5704.83	16.7284	11.5302	-21.988		0.845977	0.709113	-0.136864	-0.916573	13	7	8	NP_002124	P09601
132	PK008-1	CDK1/CDC2	T161	Cyclin-dependent protein-serine kinase 1/2	0, 0	545.536	14.669	7.86019	0, 0	424.657	8.72203	7.78241	-22.0277		-0.390218	-0.51418	-0.123962	-0.830169	11	6	10	NP_001777	P06493
724	NK154	Pyk2	Pan-specific	Protein-tyrosine kinase 2	0, 0	8.98055	25.6637	1.93546	0, 0	6.9516	30	1.8496	-22.4633		-2.34484	-2.45066	-0.105821	-0.708679	14	9	11	NP_004094	Q14289
797	NN100	SPHK1	Pan-specific	Sphingosine kinase 1	0, 0	497.868	15.493	7.72827	0, 0	384.68	3.29249	7.63977	-22.6054		-0.433737	-0.560738	-0.127001	-0.850522	11	10	6	NP_892010	Q9NYA1
744	NN170	RelB	Pan-specific	Transcription factor RelB	0, 0	160.441	16.6242	6.09455	0, 0	123.943	17.3415	6.00578	-22.6196		-0.972716	-1.09407	-0.121357	-0.812728	9	9	10	NP_006500.2	Q01201
382	NN025	IAP1	Pan-specific	Cellular inhibitor of apoptosis protein 1 (baculoviral IAP repeat-containing protein 3, apoptosis inhibitor 2 (API2))	0, 0	8.38185	11.1111	1.83592	0, 0	6.46553	2.35849	1.74502	-22.7338		-2.37768	-2.48479	-0.107117	-0.717361	13	8	2	NP_001156	Q13490	FLAG
503	NK107-4	MEKK1	Pan-specific	MAPK/ERK kinase kinase 1	0, 0	9.07211	16.4706	1.9501	0, 0	6.99018	18.8	1.85758	-22.82		-2.34001	-2.44805	-0.108043	-0.723562	16	9	3	XP_042066	Q13233	FLAG
165	NN026	Cofilin	Pan-specific	Cofilin 1	0, 0	1155.85	21.0632	8.94339	0, 0	890.154	24.3056	8.85016	-22.8583		-0.0328583	-0.165662	-0.132804	-0.889384	10	7	1	NP_005498	P23528
833	PN122	Tau	T231	Microtubule-associated protein tau	0, 0	287.427	25.1853	6.93571	0, 0	221.168	0.151634	6.84126	-22.9236		-0.695212	-0.821374	-0.126161	-0.8449	10	10	9	NP_005901	P10636
680	NK144-1	PKR1	Pan-specific	Double stranded RNA dependent protein-serine kinase	1, 0	660.663	20.3006	8.13643	1, 0	505.962	121.339	8.03514	-23.288		-0.299084	-0.431688	-0.132604	-0.888045	12	10	1	NP_002750	P19525
639	NK213	PITSLRE	Pan-specific	PITSLRE serine/threonine-protein kinase CDC2L1	0, 0	775.278	28.2024	8.36723	0, 0	593.424	90.0883	8.26517	-23.3287		-0.222941	-0.356604	-0.133663	-0.895139	10	9	8	NP_001278274.1	P21127
716	PP006	PTEN	S380/T382/T383	Phosphatidylinositol-3,4,5-trisphosphate 3-phosphatase and protein phosphatase and tensin homolog deleted on chromosome 10	0, 0	288.878	0.452489	6.94297	0, 0	220.715	2.55034	6.8383	-23.4679		-0.692815	-0.82234	-0.129524	-0.867421	11	10	3	NP_000305	P60484
91	PK556	CaMK4	T200	Calcium/calmodulin-dependent protein-serine kinase 4	0, 0	993.188	12.9094	8.72458	0, 0	758.284	5.35636	8.61885	-23.5239		-0.105047	-0.241164	-0.136117	-0.911572	13	6	5	NP_001735.1	Q16566
735	PN113	Rb	S608	Retinoblastoma-associated protein 1	0, 0	6.0786	103.873	1.37239	0, 0	4.63311	25.5399	1.26424	-23.6525		-2.5306	-2.64172	-0.111124	-0.744196	1	9	10	NP_000312	P06400	FLAG
734	NN093	Rb	Pan-specific	Retinoblastoma-associated protein 1	0, 0	223.004	41.0396	6.56958	0, 0	169.778	2.99815	6.45976	-23.7405		-0.816	-0.945895	-0.129895	-0.869902	5	9	10	NP_000312	P06400
383	PK655	ICK	Y156+T157	Intestinal cell (MAK-like) kinase	0, 0	6598.57	9.22117	11.4566	0, 0	5009.38	14.1704	11.3427	-23.957		0.796269	0.647896	-0.148373	-0.993652	4	8	3	NP_055735.1	Q9UPZ9
790	NK251-1	SNF1lK	Pan-specific	Serine/threonine-protein kinase SIK1	0, 0	12.8897	20.5882	2.45681	0, 0	9.73687	20.7386	2.33571	-24.334		-2.17284	-2.29199	-0.119149	-0.797941	16	10	10	NP_775490.2	P57059	FLAG
564	NN074	NME7	Pan-specific	Nucleotide diphosphate kinase 7 (nm23-H7)	0, 0	180.193	45.6722	6.26206	0, 0	135.558	2.40947	6.13502	-24.6449		-0.917455	-1.05189	-0.134434	-0.900304	5	9	1	NP_037462	Q9Y5B8
183	NK044	Csk	Pan-specific	C-terminus of Src tyrosine kinase	0, 0	322.804	62.8894	7.10317	0, 0	241.624	39.7759	6.96887	-25.0233		-0.639964	-0.779719	-0.139755	-0.935936	5	6	11	NP_004374	P41240
456	NK093	LIMK1	Pan-specific	LIM domain kinase 1	0, 0	2913.1	33.1512	10.277	0, 0	2180.15	40.1387	10.1425	-25.0352		0.407108	0.256148	-0.15096	-1.01098	1	8	3	NP_002305	P53667
755	PK800	RON	Y1238	Macrophage-stimulating protein receptor alpha chain	0, 0	8.44289	201.339	1.84639	0, 0	6.29386	7.1746	1.7062	-25.3291		-2.37422	-2.49747	-0.123243	-0.825355	9	10	2	NP_002438	Q04912	FLAG
540	NK115	MST3	Pan-specific	Mammalian STE20-like protein-serine kinase 3	0, 0	67.5502	41.4384	4.84654	0, 0	50.2583	3.29156	4.70354	-25.4742		-1.38445	-1.51913	-0.134681	-0.901954	6	9	1	NP_003567	Q9Y6E0
650	PK075-2	PKCb1/2	T500	Protein-serine kinase C beta 1/2	0, 0	958.287	14.0226	8.67297	0, 0	711.686	9.51083	8.52735	-25.6093		-0.122074	-0.271029	-0.148955	-0.99755	9	9	5	NP_002729	P05771
78	PN116	BRCA1	S1423	Breast cancer type 1 susceptibility protein	0, 0	4302.2	9.72618	10.8395	0, 0	3188.46	12.5069	10.6909	-25.7637		0.592689	0.435157	-0.157532	-1.05499	13	6	2	NP_009225	P38398
763	PK100	RSK1/2	S363/S369	Ribosomal S6 protein-serine kinase 1/2	0, 0	793.385	28.3159	8.40053	0, 0	586.932	14.3022	8.2493	-25.8982		-0.211953	-0.361784	-0.149832	-1.00342	1	10	4	NP_002944	Q15418
752	NK159-2	ROKa	Pan-specific	Rho-associated protein kinase 2	0, 0	1798.7	34.1735	9.5814	0, 0	1310.19	38.0335	9.40781	-27.0377		0.177625	0.016354	-0.161271	-1.08003	13	10	1	NP_004841	O75116
697	NP020	PP4C (X/C)	Pan-specific	Protein-serine phosphatase X - catalytic subunit (PPX/C)	0, 0	10.0183	11.1111	2.09322	0, 0	7.29686	162.356	1.91953	-27.0429		-2.29279	-2.42783	-0.135042	-0.904374	15	9	10	NP_002711	P60510	FLAG
124	NN024	CDC42	Pan-specific	Cell division control protein 42 homolog	0, 0	389.028	10.0873	7.37239	0, 0	282.041	20.6393	7.19202	-27.3798		-0.551148	-0.706885	-0.155737	-1.04297	11	6	8	NP_001782	P60953
595	NK223	p70 S6K	Pan-specific	Ribosomal protein S6 kinase beta-1	0, 0	9.33507	1.2	1.99132	0, 0	6.72399	27.0833	1.80157	-27.8502		-2.32641	-2.46634	-0.139925	-0.937073	16	9	9	NP_003152	P23443	FLAG
174	PN023	CREB1	S129/S133	cAMP response element binding protein 1	0, 0	633.442	49.201	8.07573	0, 0	455.449	22.2413	7.8834	-27.9791		-0.31911	-0.481216	-0.162106	-1.08562	1	6	9	NP_004370	P16220
542	PK728	MST3	T190	Mammalian STE20-like protein-serine kinase 3	0, 0	1388.98	3.65217	9.20847	0, 0	991.467	18.174	9.00568	-28.4998		0.0545922	-0.114903	-0.169496	-1.13511	14	9	1	NP_001027467.2	Q9Y6E0
63	NN006	Bcl2	Pan-specific	B-cell lymphoma protein 2 alpha	0, 0	444.085	31.5207	7.56335	0, 0	315.935	50.5415	7.35574	-28.7382		-0.488147	-0.653445	-0.165298	-1.107	14	6	4	NP_000624	P10415
827	PN091	Tau	S400	Microtubule-associated protein tau	0, 0	504.66	28.0399	7.74782	0, 0	354.08	14.9403	7.52019	-29.7206		-0.427288	-0.599769	-0.172482	-1.15511	6	10	8	NP_005901	P10636
850	PN093-1	Tyrosine Hydroxylase	S40	Tyrosine hydroxylase isoform a	0, 0	25.6808	18.2453	3.45128	0, 0	17.9904	3.51801	3.22141	-29.829		-1.84476	-2.0029	-0.15814	-1.05906	13	10	7	NP_954986	P07101	FLAG
7	NK001	Abl	Pan-specific	Abelson proto-oncogene-encoded protein-tyrosine kinase	0, 0	27.5873	2.52101	3.55459	0, 0	19.2712	2.04247	3.32063	-30.0279		-1.81067	-1.97051	-0.159839	-1.07044	4	6	3	NP_005148	P00519
653	PK079-1	PKCd	S645	Protein-serine kinase C delta	0, 0	2954.47	18.7702	10.2973	0, 0	1996.87	5.27488	10.0158	-32.299		0.41382	0.214796	-0.199025	-1.33286	5	9	6	NP_006245	Q05655
319	PN192	Gab1	Y627	GRB2-associated binder 1	0, 0	441.899	43.6553	7.55623	0, 0	298.656	20.3613	7.2746	-32.3023		-0.490496	-0.67993	-0.189434	-1.26864	3	7	10	NP_002030.2	Q13480
683	PN144	PLCg1	Y783	1-phosphatidylinositol-4,5-bisphosphate phosphodiesterase gamma-1	0, 0	132.428	15.3715	5.81773	0, 0	89.171	19.1315	5.53076	-32.5522		-1.06404	-1.24912	-0.185078	-1.23947	4	10	2	NP_877963.1	P19174	FLAG
406	NK081	IRAK2	Pan-specific	Interleukin 1 receptor-associated kinase 2	0, 0	10.6734	29.1331	2.1846	0, 0	7.15799	12.9088	1.89181	-32.8238		-2.26265	-2.43688	-0.174236	-1.16686	12	8	8	NP_001561.3	O43187	FLAG
860	NP030	VHR	Pan-specific	Dual specificity protein phosphatase 3	0, 0	677.147	31.8342	8.17198	0, 0	452.83	8.88473	7.87508	-33.015		-0.287354	-0.483932	-0.196578	-1.31648	5	10	10	NP_004081	P51452
79	PN014	BRCA1	S1497	Breast cancer type 1 susceptibility protein	0, 0	9122.78	45.494	11.9239	0, 0	6083.42	57.3252	11.6229	-33.2046		0.950442	0.739371	-0.211071	-1.41354	1	6	3	NP_009225	P38398
19	PK072-1	Akt1 (PKBa)	S473	RAC-alpha serine/threonine-protein kinase	0, 0	2251.55	29.4457	9.90536	0, 0	1499.8	40.8653	9.60281	-33.2768		0.284503	0.080002	-0.204501	-1.36954	12	6	6	NP_005154	P31749
341	PN188	HDAC5	S498	Histone deacetylase 5	0, 0	349.516	18.8449	7.21787	0, 0	231.467	5.67107	6.90691	-33.6644		-0.602124	-0.799942	-0.197819	-1.32479	10	7	9	NP_001015053.1	Q9UQL6
377	NN063	HspBP1	Pan-specific	Hsp70 binding protein 1	0, 0	2329.54	21.4667	9.95449	0, 0	1540.31	2.8393	9.64126	-33.7688		0.30071	0.0925517	-0.208158	-1.39403	9	8	1	NP_036399	O95351
765	PK101-2	RSK1/2	S380/S386	Ribosomal S6 protein-serine kinase 1/2	0, 0	821.113	17.0806	8.45009	0, 0	539.287	28.5494	8.12716	-34.2127		-0.195602	-0.401651	-0.206049	-1.3799	5	10	4	NP_002944	Q15418
733	PK098	Raf1	S259	Raf1 proto-oncogene-encoded protein-serine kinase	0, 0	30.3484	47.5708	3.6922	0, 0	19.5297	0.773349	3.33985	-35.5408		-1.76527	-1.96424	-0.198966	-1.33247	2	10	2	NP_002871	P04049
247	PN193	eIF4G	S1232	Eukaryotic translation initiation factor 4 gamma 1	0, 0	3726.67	51.1063	10.6323	0, 0	2394.79	42.3134	10.2779	-35.6318		0.524336	0.300365	-0.223971	-1.49993	2	7	4	NP_004944	Q04637
739	PN068	Rb	S807	Retinoblastoma-associated protein 1	0, 0	12.7629	13.5802	2.44255	0, 0	8.17257	15.9531	2.08304	-35.8594		-2.17755	-2.37446	-0.196916	-1.31874	10	10	3	NP_000312	P06400
762	PK099	RSK1/2	S221/S227	Ribosomal S6 protein-serine kinase 1/2	0, 0	2454.01	25.2568	10.0296	0, 0	1571.26	14.4645	9.66996	-35.8646		0.325485	0.101922	-0.223563	-1.4972	13	10	3	NP_002944	Q15418
669	PK087	PKCl	T555/T563	Protein-serine kinase C lambda/iota	0, 0	986.466	18.5149	8.71478	0, 0	628.394	8.24715	8.34778	-36.1919		-0.10828	-0.329641	-0.221362	-1.48245	9	9	9	NP_002731	P41743
852	NN176	VEGF-C	Pan-specific	Vascular endothelial growth factor C	0, 0	4883.46	34.5153	11.0223	0, 0	3107.48	4.73471	10.6538	-36.2608		0.653006	0.423042	-0.229964	-1.54006	5	10	8	NP_005420.1	P49767
621	PK758	PDGFRa	Y762	Platelet-derived growth factor receptor kinase alpha	0, 0	8.81385	45.3595	1.90843	0, 0	5.59947	8.76153	1.53754	-36.3634		-2.35376	-2.55251	-0.198758	-1.33108	2	9	4	NP_006197.1	P16234
379	PN103	Huntingtin	S421	Huntington's disease protein	0, 0	9.58864	22.4348	2.02998	0, 0	6.0894	1.33929	1.65855	-36.3875		-2.31365	-2.51302	-0.199362	-1.33512	1	8	2	NP_002102	P42858	FLAG
743	PN071	Rb	T826	Retinoblastoma-associated protein 1	0, 0	82.8065	15.7389	5.14033	0, 0	52.3067	169.204	4.76118	-36.727		-1.28752	-1.50031	-0.212791	-1.42506	2	10	4	NP_000312	P06400
726	PG005	PYKSD8	pTyr	Generic phosphotyrosine	0, 0	8.25506	80.1594	1.81394	0, 0	5.19634	21.1155	1.42975	-36.9475		-2.38493	-2.5877	-0.202768	-1.35793	2	10	1
152	NK034	Chk1	Pan-specific	Checkpoint protein-serine kinase 1	0, 0	1836.7	29.074	9.61156	0, 0	1151.54	26.9773	9.2216	-37.1991		0.187575	-0.0444237	-0.231999	-1.55369	14	6	9	NP_001265	O14757
838	NN111	Trail	Pan-specific	Tumor necrosis factor-related apoptosis-inducing ligand	0, 0	9.10733	21.9008	1.95568	0, 0	5.44709	9.44669	1.49774	-40.0901		-2.33817	-2.56551	-0.227341	-1.52249	14	10	10	NP_003801	P50591
274	PK170-PK171	ERK1/2	T202+T185	Extracellular regulated protein-serine kinase 1 (p44 MAP kinase) + Extracellular regulated protein-serine kinase 2 (p42 MAP kinase)	0, 0	5219.52	10.4465	11.1184	0, 0	3075.73	5.50986	10.639	-40.974		0.684681	0.418206	-0.266475	-1.78458	13	7	4	AAA36142.1, NP_002736	P27361
476	PK046-2	MEK1	T292	MAPK/ERK protein-serine kinase 1 (MKK1)	0, 0	10.2014	360.645	2.11936	0, 0	5.97753	33.3871	1.6318	-41.3071		-2.28417	-2.52175	-0.237579	-1.59106	5	8	8	NP_002746	Q02750
248	NN168	Elk1	Pan-specific	ETS domain-containing protein Elk-1	0, 0	146.239	18.4823	5.96084	0, 0	83.9226	1.29077	5.44324	-42.5166		-1.01683	-1.27769	-0.260857	-1.74695	6	7	4	NP_001107595.1	P19419
684	PN143	PLCg2	Y753	1-phosphatidylinositol-4,5-bisphosphate phosphodiesterase gamma-2	0, 0	223.34	11.913	6.57175	0, 0	127.98	27.647	6.05202	-42.6016		-0.815284	-1.07898	-0.263696	-1.76597	12	10	2	NP_002652.2	P16885
275	PK168-PK169	ERK1/2	Y204+Y187	Extracellular regulated protein-serine kinase 1 (p44 MAP kinase) + Extracellular regulated protein-serine kinase 2 (p42 MAP kinase)	0, 0	3700.42	2.78963	10.6221	0, 0	2105.45	49.707	10.0922	-43.0072		0.520971	0.23973	-0.281241	-1.88347	9	7	4	AAA36142.1, NP_002736	P27361
339	NN169	HDAC4	Pan-specific	Histone deacetylase 4	0, 0	701.915	49.6631	8.22381	0, 0	392.194	51.5352	7.66768	-44.0317		-0.270256	-0.551628	-0.281372	-1.88434	2	7	9	NP_006028.2	P56524
586	NK059-1	p38g MAPK	Pan-specific	Mitogen-activated protein-serine kinase p38 gamma (MAPK12)	0, 0	3716.71	3.81028	10.6285	0, 0	2070.72	0.703217	10.0682	-44.1932		0.523063	0.231896	-0.291167	-1.94994	5	9	3	NP_002960	P53778
668	NK138-1	PKCl	Pan-specific	Protein-serine kinase C lambda/iota	0, 0	5.71703	17.8758	1.28392	0, 0	3.11703	5.07614	0.692427	-45.387		-2.55979	-2.82836	-0.268575	-1.79864	13	9	9	NP_002731	P41743	FLAG
741	PN065	Rb	T356	Retinoblastoma-associated protein 1	0, 0	8.84437	13.8834	1.91342	0, 0	4.79321	0.401606	1.31325	-45.7144		-2.35211	-2.62573	-0.273615	-1.83239	2	10	3	NP_000312	P06400	FLAG
27	NK130-8	Akt2 (PKBb)	Pan-specific	RAC-beta serine/threonine-protein kinase	0, 0	6.88626	1.4218	1.55238	0, 0	3.62432	22.6303	0.909965	-47.2808		-2.47122	-2.75736	-0.286137	-1.91625	3	6	1	NP_001617	P31751	FLAG
239	NN038-1	eIF2a	Pan-specific	Eukaryotic translation initiation factor 2 alpha	0, 0	1325.16	53.4978	9.14061	0, 0	684.059	10.5984	8.47023	-48.2928		0.0322042	-0.289673	-0.321877	-2.1556	2	7	2	NP_004085	P05198
466	PN050-1	MARCKS	S152/S156	Myristoylated alanine-rich protein kinase C substrate	0, 0	331.395	41.576	7.14106	0, 0	170.82	8.69565	6.46858	-48.3683		-0.627463	-0.943015	-0.315552	-2.11324	9	8	5	NP_002347	P29966
446	PK038	Kit	Y936	Mast/stem cell growth factor receptor Kit	0, 0	2426.36	54.3069	10.0132	0, 0	1225.06	15.3685	9.31089	-49.4259		0.320091	-0.0152799	-0.335371	-2.24597	2	8	6	NP_006566	P10721
414	NK085	JAK2	Pan-specific	Janus protein-tyrosine kinase 2	0, 0	2942.83	34.3199	10.2916	0, 0	1461.84	27.2211	9.56582	-50.2423		0.411941	0.0679302	-0.344011	-2.30384	3	8	5	NP_004963	O60674
450	NK092-2	Lck	Pan-specific	Lymphocyte-specific protein-tyrosine kinase	0, 0	11.3401	17.274	2.27202	0, 0	5.2137	17.1084	1.43456	-53.9475		-2.2338	-2.58613	-0.352325	-2.35951	10	8	8	NP_005347	P06239
405	NK080-2	IRAK1	Pan-specific	Interleukin 1 receptor-associated kinase 1 (Pelle-like protein kinase)	0, 0	13.5049	81.9608	2.52406	0, 0	5.54739	35.751	1.52406	-58.8544		-2.15065	-2.55691	-0.406262	-2.72073	8	8	8	NP_001560	P51617	FLAG
16	NK129	Akt1 (PKBa)	Pan-specific	RAC-alpha serine/threonine-protein kinase	0, 0	1783.79	188.322	9.56938	0, 0	656.834	99.6726	8.41164	-63.1161		0.173662	-0.308798	-0.48246	-3.23102	4	6	6	NP_005154	P31749
563	PN054	NMDAR2B	Y1472	N-methyl-D-aspartate (NMDA) glutamate receptor 2B subunit	0, 0	251.857	68.8057	6.74512	0, 0	90.2898	65.1374	5.54874	-64.0904		-0.75809	-1.24325	-0.485162	-3.24912	1	9	1	NP_000825	Q13224
753	NK161-2	RON	Pan-specific	Macrophage-stimulating protein receptor alpha chain	0, 0	43.7499	87.0119	4.21987	0, 0	7.26407	78.3444	1.91303	-83.3686		-1.59119	-2.42995	-0.838762	-5.61717	1	10	2	NP_002438	Q04912	FLAG
172	NN027	COX2	Pan-specific	Cyclo-oxygenase 2 (prostaglandin G/H synthase 2 precursor)	0, 1	16124.8	1803.12	12.7457	0, 1	564.999	27.3535	8.19436	-96.4902		1.22154	-0.379719	-1.60126	-10.7236	5	6	8	NP_000954	P35354

## Sheet: Listing of antibodies
Serial No.	Antibody Codes	Target Protein Name	Phospho Site (Human)	Full Target Protein Name
1	NN166	4E-BP1	Pan-specific	Eukaryotic translation initiation factor 4E binding protein 1 (PHAS1)
2	PN001	4E-BP1	S65	Eukaryotic translation initiation factor 4E binding protein 1 (PHAS1)
3	PN114	4E-BP1	T45	Eukaryotic translation initiation factor 4E binding protein 1 (PHAS1)
4	CN005	4G10	pTyr	Phosphotyrosine (Clone 4G10)
5	PK502	A6r	Y309	Twinfilin-2
6	PK503	AAK1	S637	AP2-associated protein kinase 1
7	NK001	Abl	Pan-specific	Abelson proto-oncogene-encoded protein-tyrosine kinase
8	NK001-2	Abl	Pan-specific	Abelson proto-oncogene-encoded protein-tyrosine kinase
9	PK001	Abl	Y393	Abelson proto-oncogene-encoded protein-tyrosine kinase
10	PN002	AcCoA carboxylase	S79	Acetyl coenzyme A carboxylase
11	NK002	ACK1	Pan-specific	Activated CDC42 kinase 1
12	CN001	ACTA1 (Alpha -actin)	Pan-specific	Actin, alpha skeletal muscle
13	PN003-PN004	Adducin a/g	S662	Adducin alpha (ADD1)
14	NN002	AIF	Pan-specific	Apoptosis inducing factor (programed cell death protein 8 (PDCD8))
15	NN003	AK2	Pan-specific	Adenylate kinase 2
16	NK129	Akt1 (PKBa)	Pan-specific	RAC-alpha serine/threonine-protein kinase
17	NK129-3	Akt1 (PKBa)	Pan-specific	RAC-alpha serine/threonine-protein kinase
18	NK129-5	Akt1 (PKBa)	Pan-specific	RAC-alpha serine/threonine-protein kinase
19	PK072-1	Akt1 (PKBa)	S473	RAC-alpha serine/threonine-protein kinase
20	PK072-3	Akt1 (PKBa)	S473	RAC-alpha serine/threonine-protein kinase
21	PK072-5	Akt1 (PKBa)	S473	RAC-alpha serine/threonine-protein kinase
22	PK517	Akt1 (PKBa)	Y326	RAC-alpha serine/threonine-protein kinase
23	PK148	Akt1 (PKBa)	Y474	RAC-alpha serine/threonine-protein kinase
24	NK130-4	Akt2 (PKBb)	Pan-specific	RAC-beta serine/threonine-protein kinase
25	NK130-6	Akt2 (PKBb)	Pan-specific	RAC-beta serine/threonine-protein kinase
26	NK130-7	Akt2 (PKBb)	Pan-specific	RAC-beta serine/threonine-protein kinase
27	NK130-8	Akt2 (PKBb)	Pan-specific	RAC-beta serine/threonine-protein kinase
28	NK130-9	Akt2 (PKBb)	Pan-specific	RAC-beta serine/threonine-protein kinase
29	NK131-3	Akt3 (PKBg)	Pan-specific	RAC-gamma serine/threonine-protein kinase
30	NK003	ALK	Pan-specific	Anaplastic lymphoma kinase
31	PK520	ALK	Y1507	Anaplastic lymphoma kinase
32	PK522	AMPKa2	S377	5'-AMP-activated protein kinase catalytic subunit alpha-2
33	PK523	ANKRD3	S438	Ankyrin repeat domain protein-serine kinase 3 (RIPK4, DIK)
34	PN504	ANXA2	Y238	Annexin A2
35	NN004	APG1	Pan-specific	Hsp 70-related heat shock protein 1 (osmotic stress protein 94 (OSP94))
36	NN122	APG2	Pan-specific	Hsp 70-related heat shock protein 4 (HSP70RY)
37	PN189	APP	T743	Amyloid beta A4 protein
38	NK205-2	A-Raf	Pan-specific	A-Raf proto-oncogene serine/threonine-protein kinase
39	NK205-4	A-Raf	Pan-specific	A-Raf proto-oncogene serine/threonine-protein kinase
40	NK205-5	A-Raf	Pan-specific	A-Raf proto-oncogene serine/threonine-protein kinase
41	PK500	A-Raf	Y302	A-Raf proto-oncogene serine/threonine-protein kinase
42	NN121	Arrestin b	Pan-specific	Arrestin beta 1
43	PN133	Arrestin b	S412	Arrestin beta 1
44	NK007	ASK1	Pan-specific	Apoptosis signal regulating protein-serine kinase 1
45	NK007-2	ASK1	Pan-specific	Apoptosis signal regulating protein-serine kinase 1
46	PK143	ASK1	S966	Apoptosis signal regulating protein-serine kinase 1
47	PN115	ATF2	S94/S112	Activating transcription factor 2 (CRE-BP1)
48	PN006-1	ATF2	T69+T71	Activating transcription factor 2 (CRE-BP1)
49	NK008-3	AurKA	Pan-specific	Aurora Kinase A (serine/threonine protein kinase 6)
50	NK008-4	AurKA	Pan-specific	Aurora Kinase A (serine/threonine protein kinase 6)
51	NK008-5	AurKA	Pan-specific	Aurora Kinase A (serine/threonine protein kinase 6)
52	NK193-2	AurKB	Pan-specific	Aurora Kinase B (serine/threonine protein kinase 12)
53	NK193-3	AurKB	Pan-specific	Aurora Kinase B (serine/threonine protein kinase 12)
54	NK193-4	AurKB	Pan-specific	Aurora Kinase B (serine/threonine protein kinase 12)
55	PK530	AurKB	S227	Aurora Kinase B (serine/threonine protein kinase 12)
56	NK009-2	AurKC	Pan-specific	Aurora Kinase C (serine/threonine-protein kinase 13)
57	PN008	B23 (NPM)	T199	B23 (nucleophosmin, numatrin, nucleolar protein NO38)
58	PN009	B23 (NPM)	T234/237	B23 (nucleophosmin, numatrin, nucleolar protein NO38)
59	NN000	Bak	Pan-specific	Bcl2 homologous antagonist/killer (BCK2L7)
60	NN005	Bax	Pan-specific	Apoptosis regulator Bcl2-associated X protein
61	NK257-1	BCKD (BCKDK)	Pan-specific	[3-methyl-2-oxobutanoate dehydrogenase [lipoamide]] kinase, mitochondrial
62	NN006-1	BCL	Pan-specific	B-cell lymphoma protein 2 alpha
63	NN006	Bcl2	Pan-specific	B-cell lymphoma protein 2 alpha
64	NN007	Bcl-XL	Pan-specific	Bcl2-like protein 1
65	NN008	Bcl-xS/L	Pan-specific	Bcl2-like protein 1
66	PK164	Bcr	Y177	Breakpoint cluster region protein
67	PK538	Bcr	Y177	Breakpoint cluster region protein
68	NN009	Bid	Pan-specific	BH3 interacting domain death agonist
69	PK542	BLK	Y188	B lymphoid tyrosine kinase
70	PN013	BLNK	Y84	B-cell linker protein
71	NK012	BMX (Etk)	Pan-specific	Bone marrow X protein-tyrosine kinase
72	PK003	BMX (Etk)	Y40	Bone marrow X protein-tyrosine kinase
73	NK156	B-Raf	Pan-specific	RafB proto-oncogene-encoded protein-serine kinase
74	NK156-4	B-Raf	Pan-specific	RafB proto-oncogene-encoded protein-serine kinase
75	NK156-5	B-Raf	Pan-specific	RafB proto-oncogene-encoded protein-serine kinase
76	PK534	B-Raf	S446+S447	RafB proto-oncogene-encoded protein-serine kinase
77	PK535	B-Raf	S729	RafB proto-oncogene-encoded protein-serine kinase
78	PN116	BRCA1	S1423	Breast cancer type 1 susceptibility protein
79	PN014	BRCA1	S1497	Breast cancer type 1 susceptibility protein
80	NK013	BRD2	Pan-specific	Bromodomain-containing protein-serine kinase 2
81	PK549	BRSK1	T189	BR serine/threonine-protein kinase 1
82	NK014	Btk	Pan-specific	Bruton's agammaglobulinemia tyrosine kinase
83	NN174	CA9	Pan-specific	Carbonic anhydrase 9
84	PN015	Caldesmon	S789	Caldesmon
85	NN136-2	Calnexin	Pan-specific	Calnexin
86	NN137-1	Calreticulin	Pan-specific	Calreticulin
87	NK016-2	CaMK1d	Pan-specific	Calcium/calmodulin-dependent protein-serine kinase 1 delta
88	PK555	CaMK2a	T286	Calcium/calmodulin-dependent protein-serine kinase 2 alpha
89	NK019-2	CAMK2d	Pan-specific	Calcium/calmodulin-dependent protein-serine kinase 2 delta
90	NK021-3	CaMK4	Pan-specific	Calcium/calmodulin-dependent protein-serine kinase 4
91	PK556	CaMK4	T200	Calcium/calmodulin-dependent protein-serine kinase 4
92	NK211	CamKI	Pan-specific	Calcium/calmodulin-dependent protein-serine kinase 1 alpha
93	NK022	CaMKK	Pan-specific	Calcium/calmodulin-dependent protein-serine kinase kinase
94	PN505	Cas-L	Y166	Enhancer of filamentation 1
95	NN011	Caspase 1	Pan-specific	Caspase 1 (Interleukin-1 beta convertase)
96	NN013	Caspase 3	Pan-specific	Caspase 3 (apopain, cysteine protease CPP32)
97	NN016	Caspase 6	Pan-specific	Caspase 6 (apoptotic protease Mch2)
98	NN017-2	Caspase 7	Pan-specific	Caspase 7 (ICE-like apoptotic protease 3 (ICE-LAP3), Mch3)
99	PN162	Catenin a	S641	Catenin (cadherin-associated protein) alpha
100	NN021	Catenin b	Pan-specific	Catenin (cadherin-associated protein) beta 1
101	PN166	Catenin b	S33	Catenin (cadherin-associated protein) beta 1
102	PN167	Catenin b	Y333	Catenin (cadherin-associated protein) beta 1
103	NN021-1	Catenin b1	Pan-specific	Catenin (cadherin-associated protein) beta 1
104	NN167	Caveolin 1	Pan-specific	Caveolin 1
105	PN147	Caveolin 1	Y14	Caveolin 1
106	NN022-1	Caveolin 2	Pan-specific	Caveolin 2
107	PN018	Caveolin 2	S36	Caveolin 2
108	PN171	c-Cbl	Y700	Signal transduction protein CBL
109	NP001	CD45	Pan-specific	Leukocyte common antigen CD45 receptor-tyrosine phosphatase (LCA, T200)
110	NN186	CD63	Pan-specific	CF63 Antigen
111	NK025-5	Cdc2 p34	Pan-specific	Cyclin-dependent protein-serine kinase 1
112	NK025-6	Cdc2 p34	Pan-specific	Cyclin-dependent protein-serine kinase 1
113	NP038-1	Cdc25A	Pan-specific	Cell division cycle 25A phosphatase
114	NP038-2	Cdc25A	Pan-specific	Cell division cycle 25A phosphatase
115	NP038-3	Cdc25A	Pan-specific	Cell division cycle 25A phosphatase
116	NP002	Cdc25B	Pan-specific	Cell division cycle 25B phosphatase
117	NP002-2	Cdc25B	Pan-specific	Cell division cycle 25B phosphatase
118	NP002-3	Cdc25B	Pan-specific	Cell division cycle 25B phosphatase
119	NP003	Cdc25C	Pan-specific	Cell division cycle 25C phosphatase
120	NP003-2	Cdc25C	Pan-specific	Cell division cycle 25C phosphatase
121	NP003-3	Cdc25C	Pan-specific	Cell division cycle 25C phosphatase
122	NK024	Cdc2L5	Pan-specific	Cell division cycle 2-like protein-serine kinase 5
123	NN023	Cdc34	Pan-specific	Cell division cycle 34 (ubiquitin-conjugating ligase)
124	NN024	CDC42	Pan-specific	Cell division control protein 42 homolog
125	PK558	CDC7	T376	Cell division cycle 7-related protein kinase
126	NK025-1	CDK1	Pan-specific	Cyclin-dependent protein-serine kinase 1
127	NK025-2	CDK1	Pan-specific	Cyclin-dependent protein-serine kinase 1
128	PK563	CDK1	Y19	Cyclin-dependent protein-serine kinase 1
129	PK006	CDK1/2	Y14/Y15	Cyclin-dependent protein-serine kinase 1/2
130	PK007-1	CDK1/2	Y15	Cyclin-dependent protein-serine kinase 1/2
131	PK007-3	CDK1/2	Y15	Cyclin-dependent protein-serine kinase 1/2
132	PK008-1	CDK1/CDC2	T161	Cyclin-dependent protein-serine kinase 1/2
133	PK565	CDK11A	T583	Cell division cycle 2-like 2 protein kinase
134	NK026-3	CDK2	Pan-specific	Cyclin-dependent protein-serine kinase 2
135	NK026-5	CDK2	Pan-specific	Cyclin-dependent protein-serine kinase 2
136	NK026-6	CDK2	Pan-specific	Cyclin-dependent protein-serine kinase 2
137	NK026-7	CDK2	Pan-specific	Cyclin-dependent protein-serine kinase 2
138	NK027	CDK4	Pan-specific	Cyclin-dependent protein-serine kinase 4
139	NK027-2	CDK4	Pan-specific	Cyclin-dependent protein-serine kinase 4
140	PK569	CDK4	T172	Cyclin-dependent protein-serine kinase 4
141	NK028-2	CDK5	Pan-specific	Cyclin-dependent protein-serine kinase 5
142	NK028-4	CDK5	Pan-specific	Cyclin-dependent protein-serine kinase 5
143	NK028-5	CDK5	Pan-specific	Cyclin-dependent protein-serine kinase 5
144	NK029	CDK6	Pan-specific	Cyclin-dependent protein-serine kinase 6
145	NK029-3	CDK6	Pan-specific	Cyclin-dependent protein-serine kinase 6
146	PK165	CDK6	Y13	Cyclin-dependent protein-serine kinase 6
147	NK030-2	CDK7	Pan-specific	Cyclin-dependent protein-serine kinase 7
148	NK031-5	CDK8	Pan-specific	Cyclin-dependent protein-serine kinase 8
149	NK032	CDK9	Pan-specific	Cyclin-dependent protein-serine kinase 9
150	PK574	CDK9	S347	Cyclin-dependent protein-serine kinase 9
151	PK575	CDK9	T186	Cyclin-dependent protein-serine kinase 9
152	NK034	Chk1	Pan-specific	Checkpoint protein-serine kinase 1
153	NK034-2	Chk1	Pan-specific	Checkpoint protein-serine kinase 1
154	PK162	Chk1	S280	Checkpoint protein-serine kinase 1
155	PK577	Chk1	S280	Checkpoint protein-serine kinase 1
156	PK578	Chk1	S317	Checkpoint protein-serine kinase 1
157	PK579	Chk1	S345	Checkpoint protein-serine kinase 1
158	NK035	Chk2	Pan-specific	Checkpoint protein-serine kinase 2
159	PK119	Chk2	T68	Checkpoint protein-serine kinase 2
160	PK581	Chk2	T68	Checkpoint protein-serine kinase 2
161	NK036	CK1d	Pan-specific	Casein protein-serine kinase 1 delta
162	NK037-1	CK1e	Pan-specific	Casein protein-serine kinase 1 epsilon
163	NK041	CK2a	Pan-specific	Casein protein-serine kinase 2 alpha/ alpha prime
164	PK167	CK2a	T360/S362	Casein protein-serine kinase 2 alpha/ alpha prime
165	NN026	Cofilin	Pan-specific	Cofilin 1
166	PN019	Cofilin 1	S3	Cofilin 1
167	PN020	Cofilin 2	S3	Cofilin 2
168	PN148	Connexin 43	S367	Gap junction alpha-1 protein
169	PN022-2	Cortactin	Y466	Cortactin (amplaxin) (mouse)
170	NK042	COT	Pan-specific	Osaka thyroid oncogene protein-serine kinase (Tpl2)
171	NK042-2	COT	Pan-specific	Osaka thyroid oncogene protein-serine kinase (Tpl2)
172	NN027	COX2	Pan-specific	Cyclo-oxygenase 2 (prostaglandin G/H synthase 2 precursor)
173	NK043	CPG16/CaMKinase VI	Pan-specific	Serine/threonine-protein kinase DCAMKL1
174	PN023	CREB1	S129/S133	cAMP response element binding protein 1
175	PN024	CREB1	S133	cAMP response element binding protein 1
176	NN182	CrkL (32H4)	Pan-specific	Crk-like protein
177	NN149-1	Crystallin aB	Pan-specific	Crystallin alpha B (heat-shock 20 kDa like-protein)
178	NN149-2	Crystallin aB	Pan-specific	Crystallin alpha B (heat-shock 20 kDa like-protein)
179	PN025	Crystallin aB	S19	Crystallin alpha B (heat-shock 20 kDa like-protein)
180	PN110	Crystallin aB	S45	Crystallin alpha B (heat-shock 20 kDa like-protein)
181	NK234-3	CSF1R	Pan-specific	Macrophage colony-stimulating factor 1 receptor
182	PK587	CSF1R	Y699	Macrophage colony-stimulating factor 1 receptor
183	NK044	Csk	Pan-specific	C-terminus of Src tyrosine kinase
184	NK044-2	Csk	Pan-specific	C-terminus of Src tyrosine kinase
185	NN028	Cyclin A	Pan-specific	Cyclin A1
186	NN029	Cyclin B1	Pan-specific	Cyclin B1
187	PN190	Cyclin B1	S147	Cyclin B1
188	NN030-1	Cyclin D1	Pan-specific	Cyclin D1 (PRAD1)
189	NN031	Cyclin E	Pan-specific	Cyclin E1
190	PN191	Cyclin E	T395	Cyclin E1
191	NN032	Cyclin G1	Pan-specific	Cyclin G1
192	NN033	CytoC	Pan-specific	Cytochrome C
193	PN026	Dab1	Y198	Disabled homolog 1
194	NN034	DAXX	Pan-specific	Death-associated protein 6 (BING2)
195	PK591	DDR1	Y796+pY797	Epithelial discoidin domain-containing receptor 1
196	NK219	DGKZ	Pan-specific	Diacylglycerol kinase zeta
197	NK048	DNAPK	Pan-specific	DNA-activated protein-serine kinase
198	PK595	DNAPK	T2609	DNA-activated protein-serine kinase
199	PN027	Dok2	Y142	Docking protein 2
200	PN027-2	Dok2	Y142	Docking protein 2
201	NK050	DRAK2	Pan-specific	DAP kinase-related apoptosis-inducing protein-serine kinase 2 (STK17B)
202	NP006	DUSP1 (MKP1)	Pan-specific	MAP kinase phosphatase 1 (CL100, VH1)
203	NP006-2	DUSP1 (MKP1)	Pan-specific	MAP kinase phosphatase 1 (CL100, VH1)
204	NP006-3	DUSP1 (MKP1)	Pan-specific	MAP kinase phosphatase 1 (CL100, VH1)
205	NP047-2	DUSP10	Pan-specific	Dual specificity protein phosphatase 10
206	NP045-2	DUSP11	Pan-specific	Phosphatidylinositol-3,4,5-trisphosphate 5-phosphatase 2
207	NP045-3	DUSP11	Pan-specific	Phosphatidylinositol-3,4,5-trisphosphate 5-phosphatase 2
208	NP046-2	DUSP12	Pan-specific	Dual specificity protein phosphatase 12
209	NP046-3	DUSP12	Pan-specific	Dual specificity protein phosphatase 12
210	NP008-2	DUSP2	Pan-specific	Dual specificity protein phosphatase 2
211	NP008-4	DUSP2	Pan-specific	Dual specificity protein phosphatase 2
212	NP030-2	DUSP3	Pan-specific	Dual specificity protein phosphatase 3
213	NP030-3	DUSP3	Pan-specific	Dual specificity protein phosphatase 3
214	NP030-4	DUSP3	Pan-specific	Dual specificity protein phosphatase 3
215	NP007-3	DUSP4	Pan-specific	Dual specificity protein phosphatase 4
216	NP007-4	DUSP4	Pan-specific	Dual specificity protein phosphatase 4
217	NP039-2	DUSP5	Pan-specific	Dual specificity protein phosphatase 5
218	NP040-1	DUSP6	Pan-specific	Dual specificity protein phosphatase 6
219	NP040-2	DUSP6	Pan-specific	Dual specificity protein phosphatase 6
220	NP040-3	DUSP6	Pan-specific	Dual specificity protein phosphatase 6
221	NP041-1	DUSP7	Pan-specific	Dual specificity protein phosphatase 7
222	NP041-2	DUSP7	Pan-specific	Dual specificity protein phosphatase 7
223	NP041-3	DUSP7	Pan-specific	Dual specificity protein phosphatase 7
224	NP042-3	DUSP8	Pan-specific	Dual specificity protein phosphatase 8
225	NP043-2	DUSP9	Pan-specific	Dual specificity protein phosphatase 9
226	PN509	eEF1A1	Y141	Elongation factor 1-alpha 1
227	NN175	EFNA5	Pan-specific	Ephrin-A5
228	NK052-1	EGFR	Pan-specific	Epidermal growth factor receptor-tyrosine kinase
229	NK052-4	EGFR	Pan-specific	Epidermal growth factor receptor-tyrosine kinase
230	NK052-5	EGFR	Pan-specific	Epidermal growth factor receptor-tyrosine kinase
231	NK052-6	EGFR	Pan-specific	Epidermal growth factor receptor-tyrosine kinase
232	PK121	EGFR	T693	Epidermal growth factor receptor-tyrosine kinase
233	PK122-1	EGFR	Y1068	Epidermal growth factor receptor-tyrosine kinase
234	PK123	EGFR	Y1110	Epidermal growth factor receptor-tyrosine kinase
235	PK010	EGFR	Y1148	Epidermal growth factor receptor-tyrosine kinase
236	PK010-2	EGFR	Y1148	Epidermal growth factor receptor-tyrosine kinase
237	PK011-1	EGFR	Y1197	Epidermal growth factor receptor-tyrosine kinase
238	PK603	EGFR	Y998	Epidermal growth factor receptor-tyrosine kinase
239	NN038-1	eIF2a	Pan-specific	Eukaryotic translation initiation factor 2 alpha
240	PN028-1	eIF2a	S52	Eukaryotic translation initiation factor 2 alpha
241	PN028-2	eIF2a	S52	Eukaryotic translation initiation factor 2 alpha
242	PN172	eIF4B	S422	Eukaryotic translation initiation factor 4B
243	NN039-1	eIF4E	Pan-specific	Eukaryotic translation initiation factor 4 (mRNA cap binding protein)
244	PN030-1	eIF4E	S209	Eukaryotic translation initiation factor 4 (mRNA cap binding protein)
245	PN030-2	eIF4E	S209	Eukaryotic translation initiation factor 4 (mRNA cap binding protein)
246	PN031	eIF4G	S1108	Eukaryotic translation initiation factor 4 gamma 1
247	PN193	eIF4G	S1232	Eukaryotic translation initiation factor 4 gamma 1
248	NN168	Elk1	Pan-specific	ETS domain-containing protein Elk-1
249	PN149	Elk1	S383	ETS domain-containing protein Elk-1
250	PN170	Elk1	S389	ETS domain-containing protein Elk-1
251	NN173	Epcam	Pan-specific	Epithelial cell adhesion molecule
252	NK053	EphA1	Pan-specific	Ephrin type-A receptor 1 protein-tyrosine kinase
253	PN173	Ephrin-B2	Y316	EPH-related receptor tyrosine kinase ligand 5
254	NK054-2	ErbB2	Pan-specific	ErbB2 (Neu) receptor-tyrosine kinase
255	NK054-4	ErbB2	Pan-specific	ErbB2 (Neu) receptor-tyrosine kinase
256	NK054-5	ErbB2	Pan-specific	ErbB2 (Neu) receptor-tyrosine kinase
257	PK134	ErbB2	T686	ErbB2 (Neu) receptor-tyrosine kinase
258	PK013-1	ErbB2	Y1248	ErbB2 (Neu) receptor-tyrosine kinase
259	NK231-2	ErbB3	Pan-specific	Tyrosine kinase-type cell surface receptor HER3
260	NK231-3	ErbB3	Pan-specific	Tyrosine kinase-type cell surface receptor HER3
261	PK163	ErbB3	Y1328	Tyrosine kinase-type cell surface receptor HER3
262	NK235-1	ErbB4	Pan-specific	Receptor tyrosine-protein kinase erbB-4
263	NK235-3	ErbB4	Pan-specific	Receptor tyrosine-protein kinase erbB-4
264	NK055-1	ERK1	Pan-specific	Extracellular regulated protein-serine kinase 1 (p44 MAP kinase)
265	NK055-2	ERK1	Pan-specific	Extracellular regulated protein-serine kinase 1 (p44 MAP kinase)
266	NK055-3	ERK1	Pan-specific	Extracellular regulated protein-serine kinase 1 (p44 MAP kinase)
267	PK867	ERK1	S74	Extracellular regulated protein-serine kinase 1 (p44 MAP kinase)
268	PK621	ERK1	T202+Y204	Extracellular regulated protein-serine kinase 1 (p44 MAP kinase)
269	PK865	ERK1	T207	Extracellular regulated protein-serine kinase 1 (p44 MAP kinase)
270	PK864	ERK1	Y204	Extracellular regulated protein-serine kinase 1 (p44 MAP kinase)
271	PK866	ERK1	Y204+T207	Extracellular regulated protein-serine kinase 1 (p44 MAP kinase)
272	NK055-NK056	ERK1/2	Pan-specific	Extracellular regulated protein-serine kinase 1 (p44 MAP kinase) + Extracellular regulated protein-serine kinase 2 (p42 MAP kinase)
273	NK055-NK056-2	ERK1/2	Pan-specific	Extracellular regulated protein-serine kinase 1 (p44 MAP kinase) + Extracellular regulated protein-serine kinase 2 (p42 MAP kinase)
274	PK170-PK171	ERK1/2	T202+T185	Extracellular regulated protein-serine kinase 1 (p44 MAP kinase) + Extracellular regulated protein-serine kinase 2 (p42 MAP kinase)
275	PK168-PK169	ERK1/2	Y204+Y187	Extracellular regulated protein-serine kinase 1 (p44 MAP kinase) + Extracellular regulated protein-serine kinase 2 (p42 MAP kinase)
276	NK056-3	ERK2	Pan-specific	Extracellular regulated protein-serine kinase 2 (p42 MAP kinase)
277	NK056-4	ERK2	Pan-specific	Extracellular regulated protein-serine kinase 2 (p42 MAP kinase)
278	NK057-2	ERK3	Pan-specific	Extracellular regulated protein-serine kinase 3
279	NK058	ERK3	Pan-specific	Extracellular regulated protein-serine kinase 4
280	PK624	ERK4	S186	Extracellular regulated protein-serine kinase 4
281	NK206-3	ERK5	Pan-specific	Extracellular regulated protein-serine kinase 5 (Big MAP kinase 1 (BMK1))
282	NK206-4	ERK5	Pan-specific	Extracellular regulated protein-serine kinase 5 (Big MAP kinase 1 (BMK1))
283	NK206-5	ERK5	Pan-specific	Extracellular regulated protein-serine kinase 5 (Big MAP kinase 1 (BMK1))
284	PK016-3	ERK5	T218+Y220	Extracellular regulated protein-serine kinase 5 (Big MAP kinase 1 (BMK1))
285	PK625	ERK5	T219+Y221	Extracellular regulated protein-serine kinase 5 (Big MAP kinase 1 (BMK1))
286	PK626	ERK5	Y221	Extracellular regulated protein-serine kinase 5 (Big MAP kinase 1 (BMK1))
287	PN198	Estrogen Receptor	S104	Estrogen receptor alpha
288	PN174	Ezrin	T567	Cytovillin 2
289	PN175	Ezrin	Y353	Cytovillin 2
290	NK060	FAK	Pan-specific	Focal adhesion protein-tyrosine kinase
291	PK020	FAK	S722	Focal adhesion protein-tyrosine kinase
292	PK020-3	FAK	S722	Focal adhesion protein-tyrosine kinase
293	PK021	FAK	S732	Focal adhesion protein-tyrosine kinase
294	PK024	FAK	S910	Focal adhesion protein-tyrosine kinase
295	PK017	FAK	Y397	Focal adhesion protein-tyrosine kinase
296	PK017-1	FAK	Y397	Focal adhesion protein-tyrosine kinase
297	PK151	FAK	Y576+Y577	Focal adhesion protein-tyrosine kinase
298	PK629	FAK	Y577	Focal adhesion protein-tyrosine kinase
299	NN042	FAS	Pan-specific	Tumor necrosis factor superfamily member 6 (Apo1, CD95)
300	NN043	FasL	Pan-specific	Tumor necrosis factor ligand, member 6
301	NK061	Fes	Pan-specific	Fes/Fps protein-tyrosine kinase
302	NK062-3	FGFR1	Pan-specific	Fibroblast growth factor receptor-tyrosine kinase 1
303	PK634	FGFR1	Y653+Y654	Fibroblast growth factor receptor-tyrosine kinase 1
304	NK063-2	FGFR2	Pan-specific	Fibroblast growth factor receptor-tyrosine kinase 2 (BEK)
305	NK063-3	FGFR2	Pan-specific	Fibroblast growth factor receptor-tyrosine kinase 2 (BEK)
306	NK063-4	FGFR2	Pan-specific	Fibroblast growth factor receptor-tyrosine kinase 2 (BEK)
307	NK236-2	FGFR3	Pan-specific	Fibroblast growth factor receptor 3
308	NK236-3	FGFR3	Pan-specific	Fibroblast growth factor receptor 3
309	PK637	FGFR3	Y647+Y648	Fibroblast growth factor receptor 3
310	NN172	FHL2	Pan-specific	Four and a half LIM domains protein 2
311	PN194	FKHR	S256	Forkhead box protein O1
312	PN195	FKHR	S319	Forkhead box protein O1
313	NK240-1	Flt3	Pan-specific	Receptor-type tyrosine-protein kinase FLT3
314	NN044	Fos	Pan-specific	Fos-c FBJ murine osteosarcoma oncoprotein-related transcription factor
315	PN033	Fos	T232	Fos-c FBJ murine osteosarcoma oncoprotein-related transcription factor
316	PK641	FRK	Y387	Tyrosine-protein kinase FRK
317	PN146	FRS2	Y349	Fibroblast growth factor receptor substrate 2
318	NK065	Fyn	Pan-specific	Fyn proto-oncogene-encoded protein-tyrosine kinase
319	PN192	Gab1	Y627	GRB2-associated binder 1
320	NN163	GADD 153 (CHOP)	Pan-specific	DNA damage-inducible transcript 3 protein
321	PN196	GATA1	S142	Erythroid transcription factor
322	NK066	GCK	Pan-specific	Germinal centre protein-serine kinase
323	PN034	GFAP	S8	Glial fibrillary acidic protein
324	PN178	GluR1	S849	Glutamate receptor 1
325	NN045	GNB2L1	Pan-specific	Guanine nucleotide-binding protein beta (receptor for activated C kinase 1 (RACK1))
326	NK067	GRK2	Pan-specific	G protein-coupled receptor-serine kinase 2
327	PK025	GRK2	S670	G protein-coupled receptor-serine kinase 2
328	NN046	GroEL	Pan-specific	GroEL homolog (may correspond to Hsp60)
329	NN047	Grp75	Pan-specific	Glucose regulated protein 75
330	NN048	Grp78	Pan-specific	Glucose regulated protein 78
331	NN048-2	Grp78	Pan-specific	Glucose regulated protein 78
332	NN049	Grp94	Pan-specific	Glucose regulated protein 94 (endoplasmin)
333	PK648	GSK3a	T19+pS21	Glycogen synthase-serine kinase 3 alpha
334	PK650	GSK3a	Y284+Y285	Glycogen synthase-serine kinase 3 alpha
335	NK069-NK070-2	GSK3a/b	Pan-specific	Glycogen synthase-serine kinase 3 alpha/beta
336	PK028-PK029-1	GSK3a/b	Y279/Y216	Glycogen synthase-serine kinase 3 alpha/beta
337	PK651	GTF2F1	S385+T389	General transcription factor IIF subunit 1
338	NK071	Haspin	Pan-specific	Haploid germ cell-specific nuclear protein-serine kinase
339	NN169	HDAC4	Pan-specific	Histone deacetylase 4
340	PN179-PN180-PN181	HDAC4/5/9	S246/259/220	Histone deacetylase 4
341	PN188	HDAC5	S498	Histone deacetylase 5
342	NN050	hHR23B	Pan-specific	UV excison repair protein RAD23 homolog B
343	NN051	Hip	Pan-specific	Hsp70/Hsc70 interacting protein (ST13)
344	PN036	Histone H2A.X	S139	Histone H2A variant X
345	PN037	Histone H2B	S14	Histone H2B
346	PN038	Histone H3	S10	Histone H3.3
347	PN039	Histone H3	S28	Histone H3.3
348	PN100	Histone H3	T11	Histone H3.3
349	PN101	Histone H3	T3	Histone H3.3
350	PN101-2	Histone H3	T3	Histone H3.3
351	NN052	HO1	Pan-specific	Heme oxygenase 1
352	NN053	HO2	Pan-specific	Heme oxygenase 2
353	NK072	Hpk1	Pan-specific	Hematopoetic progenitor protein-serine kinase 1
354	NN054	Hsc70	Pan-specific	Heat shock 70 kDa protein 8
355	NN054-2	Hsc70	Pan-specific	Heat shock 70 kDa protein 8
356	NN055	HSF4	Pan-specific	Heat shock transcription factor 4
357	NN062	Hsp105	Pan-specific	Heat shock 105 kDa protein
358	NN152-1	Hsp25	Pan-specific	Heat shock 27 kDa protein beta 1 (HspB1)
359	PN042-3	Hsp25	S82	Heat shock 27 kDa protein beta 1 (HspB1)
360	PN040-2	Hsp27	S15	Heat shock 27 kDa protein beta 1 (HspB1)
361	PN041	Hsp27	S78	Heat shock 27 kDa protein beta 1 (HspB1)
362	PN042-1	Hsp27	S86	Heat shock 27 kDa protein beta 1 (HspB1)
363	NN057-2	Hsp40	Pan-specific	DnaJ homolog, subfamily B member 1
364	NN057-3	Hsp40	Pan-specific	DnaJ homolog, subfamily B member 1
365	NN058	Hsp47	Pan-specific	Heat shock 47 kDa protein (collagen-binding protein 1, colligin 1)
366	NN059-1	Hsp60	Pan-specific	Heat shock 60 kDa protein 1 (chaperonin, CPN60)
367	NN059-2	Hsp60	Pan-specific	Heat shock 60 kDa protein 1 (chaperonin, CPN60)
368	NN059-3	Hsp60	Pan-specific	Heat shock 60 kDa protein 1 (chaperonin, CPN60)
369	NN060-2	Hsp70	Pan-specific	Heat shock 70 kDa protein 1
370	NN060-3	Hsp70	Pan-specific	Heat shock 70 kDa protein 1
371	NN061	Hsp90	Pan-specific	Heat shock 90 kDa protein alpha/beta
372	NN061-16	Hsp90	Pan-specific	Heat shock 90 kDa protein alpha/beta
373	NN164	Hsp90a	Pan-specific	Heat shock 90 kDa protein alpha
374	NN165	Hsp90b	Pan-specific	Heat shock 90 kDa protein beta
375	NN165-1	hsp90b	Pan-specific	Heat shock 90 kDa protein beta
376	PN176	Hsp90b	S254	Heat shock 90 kDa protein beta
377	NN063	HspBP1	Pan-specific	Hsp70 binding protein 1
378	NK193	HSTK12 (Aurora 2)	Pan-specific	Aurora Kinase B (serine/threonine protein kinase 12)
379	PN103	Huntingtin	S421	Huntington's disease protein
380	NN130	I1PP2A (PHAPI)	Pan-specific	Acidic leucine-rich nuclear phosphoprotein 32 family member A
381	NN131	I2PP2A (PHAPII)	Pan-specific	Protein SET
382	NN025	IAP1	Pan-specific	Cellular inhibitor of apoptosis protein 1 (baculoviral IAP repeat-containing protein 3, apoptosis inhibitor 2 (API2))
383	PK655	ICK	Y156+T157	Intestinal cell (MAK-like) kinase
384	PK153	IGF1R	Y1165/Y1166	Insulin-like growth factor 1 receptor protein-tyrosine kinase
385	PK152	IGF1R	Y1280	Insulin-like growth factor 1 receptor protein-tyrosine kinase
386	PK658	IGF1R	Y1346	Insulin-like growth factor 1 receptor protein-tyrosine kinase
387	NK075-6	IkB Kinase alpha	Pan-specific	Inhibitor of NF-kappa-B protein-serine kinase alpha (CHUK)
388	NN064	IkBa	Pan-specific	Inhibitor of NF-kappa-B alpha (MAD3)
389	NN064-2	IkBa	Pan-specific	Inhibitor of NF-kappa-B alpha (MAD3)
390	PN164	IkBa	Y42	Inhibitor of NF-kappa-B alpha (MAD3)
391	NN065	IkBb	Pan-specific	Inhibitor of NF-kappa-B beta (thyroid receptor interacting protein 9)
392	PN168	IkBe	S22	NF-kappa-B inhibitor epsilon
393	NK075-2	IKKa	Pan-specific	Inhibitor of NF-kappa-B protein-serine kinase alpha (CHUK)
394	NK075-3	IKKa	Pan-specific	Inhibitor of NF-kappa-B protein-serine kinase alpha (CHUK)
395	PK154	IKKa	T23	Inhibitor of NF-kappa-B protein-serine kinase alpha (CHUK)
396	NN161	IKKg/NEMO	Pan-specific	I-kappa-B kinase gamma/NF-kappa-B essential modulator
397	NK078-2	ILK1	Pan-specific	Integrin-linked protein-serine kinase 1
398	PK662	ILK1	Y351	Integrin-linked protein-serine kinase 1
399	PK663	InsR	Y1189	INSR insulin receptor
400	NK079	Insulin Receptor b	Pan-specific	Insulin receptor beta chain
401	PN043	Integrin a4	S988	Integrin alpha 4 (VLA4)
402	PN044	Integrin b1	S785	Integrin beta 1 (fibronectin receptor beta subunit, CD29 antigen)
403	PK032-1	IR	Y972	Insulin receptor
404	PK033	IR/IGF1R	Y1162/Y1163	Insulin receptor / Insulin-like growth factor 1 receptor
405	NK080-2	IRAK1	Pan-specific	Interleukin 1 receptor-associated kinase 1 (Pelle-like protein kinase)
406	NK081	IRAK2	Pan-specific	Interleukin 1 receptor-associated kinase 2
407	PK665	IRAK4	T345+S346	Interleukin 1 receptor-associated kinase 4
408	PN117	IRS1	S312	Insulin receptor substrate 1
409	PN118	IRS1	S639	Insulin receptor substrate 1
410	PN046-2	IRS1	Y1179	Insulin receptor substrate 1
411	PN045	IRS1	Y612	Insulin receptor substrate 1
412	NK084-5	JAK1	Pan-specific	Janus protein-tyrosine kinase 1
413	PK126	JAK1	Y1022	Janus protein-tyrosine kinase 1
414	NK085	JAK2	Pan-specific	Janus protein-tyrosine kinase 2
415	NK085-2	JAK2	Pan-specific	Janus protein-tyrosine kinase 2
416	NK085-3	JAK2	Pan-specific	Janus protein-tyrosine kinase 2
417	NK085-4	JAK2	Pan-specific	Janus protein-tyrosine kinase 2
418	PK034-1	JAK2	Y1007+Y1008	Janus protein-tyrosine kinase 2
419	PK034-2	JAK2	Y1007+Y1008	Janus protein-tyrosine kinase 2
420	NK086	JAK3	Pan-specific	Janus protein-tyrosine kinase 3
421	NK086-2	JAK3	Pan-specific	Janus protein-tyrosine kinase 3
422	NK086-3	JAK3	Pan-specific	Janus protein-tyrosine kinase 3
423	NK086-4	JAK3	Pan-specific	Janus protein-tyrosine kinase 3
424	PK669	JAK3	Y980+Y981	Janus protein-tyrosine kinase 3
425	PK035-1	JNK 1/2/3	T183/Y185	Jun N-terminus protein-serine kinase (stress-activated protein kinase (SAPK)) 1/2/3
426	PK035-2	JNK 1/2/3	T183/Y185	Jun N-terminus protein-serine kinase (stress-activated protein kinase (SAPK)) 1/2/3
427	PK035-4	JNK 1/2/3	T183/Y185	Jun N-terminus protein-serine kinase (stress-activated protein kinase (SAPK)) 1/2/3
428	NK217	JNK1	Pan-specific	Jun N-terminus protein-serine kinase (stress-activated protein kinase (SAPK)) 1
429	NK217-2	JNK1	Pan-specific	Jun N-terminus protein-serine kinase (stress-activated protein kinase (SAPK)) 1
430	NK088-2	JNK2	Pan-specific	Jun N-terminus protein-serine kinase (stress-activated protein kinase (SAPK)) 1
431	NK189-2	JNK2	Pan-specific	Jun N-terminus protein-serine kinase (stress-activated protein kinase (SAPK)) 2
432	NK197	JNK3	Pan-specific	Jun N-terminus protein-serine kinase (stress-activated protein kinase (SAPKb)) 3
433	NK197-2	JNK3	Pan-specific	Jun N-terminus protein-serine kinase (stress-activated protein kinase (SAPKb)) 3
434	NN162	Jun	Pan-specific	Jun proto-oncogene-encoded AP1 transcription factor
435	PN154	Jun	S243	Jun proto-oncogene-encoded AP1 transcription factor
436	PN048-1	Jun	S73	Jun proto-oncogene-encoded AP1 transcription factor
437	PN048-2	Jun	S73	Jun proto-oncogene-encoded AP1 transcription factor
438	PN163	Jun	T91	Jun proto-oncogene-encoded AP1 transcription factor
439	PN155	Jun	Y170	Jun proto-oncogene-encoded AP1 transcription factor
440	NP004	KAP	Pan-specific	Cyclin-dependent kinase associated phosphatase (CDK inhibitor 3, CIP2)
441	NN153	KDEL Receptor (KR10)	Pan-specific	ER lumen protein retaining receptor 1
442	NK241-2	Kit	Pan-specific	Mast/stem cell growth factor receptor Kit
443	PK036	Kit	Y703	Mast/stem cell growth factor receptor Kit
444	PK150	Kit	Y721	Mast/stem cell growth factor receptor Kit
445	PK037	Kit	Y730	Mast/stem cell growth factor receptor Kit
446	PK038	Kit	Y936	Mast/stem cell growth factor receptor Kit
447	NK090-2	Krs-1	Pan-specific	Protein-serine kinase suppressor of Ras 1
448	NK113-3	Krs-2	Pan-specific	Mammalian STE20-like protein-serine kinase 1 (KRS2)
449	NP005	LAR	Pan-specific	LCA antigen-related (LAR) receptor tyrosine phosphatase
450	NK092-2	Lck	Pan-specific	Lymphocyte-specific protein-tyrosine kinase
451	NK092-3	Lck	Pan-specific	Lymphocyte-specific protein-tyrosine kinase
452	PK039	Lck	S158	Lymphocyte-specific protein-tyrosine kinase
453	PK040	Lck	Y192	Lymphocyte-specific protein-tyrosine kinase
454	PK149	Lck	Y394	Lymphocyte-specific protein-tyrosine kinase
455	PK041	Lck	Y505	Lymphocyte-specific protein-tyrosine kinase
456	NK093	LIMK1	Pan-specific	LIM domain kinase 1
457	PK042-PK144	LIMK1/2	Y507/T508	LIM domain kinase 1/2
458	NK227-2	LKB1	Pan-specific	Serine/threonine-protein kinase 11
459	NK227-3	LKB1	Pan-specific	Serine/threonine-protein kinase 11
460	NK227-4	LKB1	Pan-specific	Serine/threonine-protein kinase 11
461	NK095	Lyn	Pan-specific	Yes-related protein-tyrosine kinase
462	NK097	MAPKAPK2	Pan-specific	Mitogen-activated protein kinase-activated protein kinase 2
463	PK044	MAPKAPK2	T222	Mitogen-activated protein kinase-activated protein kinase 2
464	PN049-PN112-2	MAPKAPK2	T334	Mitogen-activated protein kinase-activated protein kinase 2 alpha
465	PK693	MAPKAPK5	T186	MAP kinase-activated protein kinase 5
466	PN050-1	MARCKS	S152/S156	Myristoylated alanine-rich protein kinase C substrate
467	PK694	MARK1	T215	MAP/microtubule affinity-regulating protein-serine kinase 1
468	NN067	Mcl1	Pan-specific	Myeloid cell leukemia differentiation protein 1
469	PN169	MDM2	S166	Double minute 2
470	NN155	MEF-2	Pan-specific	Myelin expression factor 2 (MYEF2)
471	NK099-1	MEK1	Pan-specific	MAPK/ERK protein-serine kinase 1 (MKK1)
472	NK099-3	MEK1	Pan-specific	MAPK/ERK protein-serine kinase 1 (MKK1)
473	NK099-7	MEK1	Pan-specific	MAPK/ERK protein-serine kinase 1 (MKK1)
474	NK099-8	MEK1	Pan-specific	MAPK/ERK protein-serine kinase 1 (MKK1)
475	NK099-9	MEK1	Pan-specific	MAPK/ERK protein-serine kinase 1 (MKK1)
476	PK046-2	MEK1	T292	MAPK/ERK protein-serine kinase 1 (MKK1)
477	PK047-2	MEK1	S298	MAPK/ERK protein-serine kinase 1 (MKK1)
478	PK046-1	MEK1	T292	MAPK/ERK protein-serine kinase 1 (MKK1)
479	PK048-1	MEK1	T386	MAPK/ERK protein-serine kinase 1 (MKK1)
480	PK048-2	MEK1	T386	MAPK/ERK protein-serine kinase 1 (MKK1)
481	PK045-PN007	MEK1 + B23(NPM)	S217+S221	B23 (nucleophosmin, numatrin, nucleolar protein NO38)
482	NK100-1	MEK2	Pan-specific	MAPK/ERK protein-serine kinase 2 (MKK2)
483	NK100-4	MEK2	Pan-specific	MAPK/ERK protein-serine kinase 2 (MKK2)
484	NK100-5	MEK2	Pan-specific	MAPK/ERK protein-serine kinase 2 (MKK2)
485	NK100-6	MEK2	Pan-specific	MAPK/ERK protein-serine kinase 2 (MKK2)
486	PK049	MEK2	T394	MAPK/ERK protein-serine kinase 2 (MKK2)
487	PK049-2	MEK2 human	T394	MAPK/ERK protein-serine kinase 2 (MKK2)
488	PK050	MEK2 mouse	T394	MAPK/ERK protein-serine kinase 2 (MKK2) (mouse)
489	NK101	MEK3	Pan-specific	MAPK/ERK protein-serine kinase 3 beta isoform (MKK3 beta)
490	NK101-3	MEK3	Pan-specific	MAPK/ERK protein-serine kinase 3 beta isoform (MKK3 beta)
491	PK051	MEK3/6	S189 + S207	MAPK/ERK protein-serine kinase 3 beta isoform (MKK3 beta)
492	PK051-2	MEK3/6	S189/193/S207/211	MAPK/ERK protein-serine kinase 3 beta isoform (MKK3 beta)
493	NK102	MEK3b	Pan-specific	MAPK/ERK protein-serine kinase 3 beta isoform (MKK3 beta)
494	NK103	MEK4	Pan-specific	MAPK/ERK protein-serine kinase 4 (MKK4)
495	NK103-2	MEK4	Pan-specific	MAPK/ERK protein-serine kinase 4 (MKK4)
496	PK052	MEK4	S257/T261	MAPK/ERK protein-serine kinase 4 (MKK4)
497	NK104	MEK5	Pan-specific	MAPK/ERK protein-serine kinase 5 (MKK5)
498	NK104-3	MEK5	Pan-specific	MAPK/ERK protein-serine kinase 5 (MKK5)
499	NK104-4	MEK5	Pan-specific	MAPK/ERK protein-serine kinase 5 (MKK5)
500	NK104-5	MEK5	Pan-specific	MAPK/ERK protein-serine kinase 5 (MKK5)
501	NK105-1	MEK6	Pan-specific	MAPK/ERK protein-serine kinase 6 (MKK6)
502	NK106-2	MEK7	Pan-specific	MAPK/ERK protein-serine kinase 7 (MKK7)
503	NK107-4	MEKK1	Pan-specific	MAPK/ERK kinase kinase 1
504	NK108-2	MEKK2	Pan-specific	MAPK/ERK kinase kinase 2
505	NK107-3	MEKK-NT	Pan-specific	MAPK/ERK kinase kinase 1
506	NK229-2	MELK	Pan-specific	Maternal embryonic leucine zipper kinase
507	NK229-3	MELK	Pan-specific	Maternal embryonic leucine zipper kinase
508	NK110-2	Met	Pan-specific	Hepatocyte growth factor (HGF) receptor-tyrosine kinase
509	NK110-3	Met	Pan-specific	Hepatocyte growth factor (HGF) receptor-tyrosine kinase
510	PK706	Met	T1241	Hepatocyte growth factor (HGF) receptor-tyrosine kinase
511	PK707	Met	T1355+Y1356	Hepatocyte growth factor (HGF) receptor-tyrosine kinase
512	PK054-2	Met	Y1003	Hepatocyte growth factor (HGF) receptor-tyrosine kinase
513	PK055-1	Met	Y1230/Y1234/Y1235	Hepatocyte growth factor (HGF) receptor-tyrosine kinase
514	NK101-4	MKK3	Pan-specific	MAPK/ERK protein-serine kinase 3 beta isoform (MKK3 beta)
515	NK101-5	MKK3	Pan-specific	MAPK/ERK protein-serine kinase 3 beta isoform (MKK3 beta)
516	NK101-6	MKK3	Pan-specific	MAPK/ERK protein-serine kinase 3 beta isoform (MKK3 beta)
517	PK051-4	MKK3	S189	MAPK/ERK protein-serine kinase 3 beta isoform (MKK3 beta)
518	PK713	MKK3	S218	MAPK/ERK protein-serine kinase 3 beta isoform (MKK3 beta)
519	PK714	MKK3	Y230	MAPK/ERK protein-serine kinase 3 beta isoform (MKK3 beta)
520	NK103-4	MKK4	Pan-specific	MAPK/ERK protein-serine kinase 4 (MKK4)
521	NK103-5	MKK4	Pan-specific	MAPK/ERK protein-serine kinase 4 (MKK4)
522	NK103-6	MKK4	Pan-specific	MAPK/ERK protein-serine kinase 4 (MKK4)
523	NK105-3	MKK6	Pan-specific	MAPK/ERK protein-serine kinase 6 (MKK6)
524	NK105-4	MKK6	Pan-specific	MAPK/ERK protein-serine kinase 6 (MKK6)
525	NK105-5	MKK6	Pan-specific	MAPK/ERK protein-serine kinase 6 (MKK6)
526	NK106-4	MKK7	Pan-specific	MAPK/ERK protein-serine kinase 7 (MKK7)
527	NK106-5	MKK7	Pan-specific	MAPK/ERK protein-serine kinase 7 (MKK7)
528	NP007	MKP2	Pan-specific	MAP kinase phosphatase 2 (VH2)
529	PN051-1	MLC	S19	Myosin regulatory light chain 2, smooth muscle isoform
530	NK208	MLK3	Pan-specific	Mixed-lineage protein-serine kinase 3
531	PK056	MLK3	T277+S281	Mixed-lineage protein-serine kinase 3
532	NN132	mMOB1	Pan-specific	Preimplantation protein 3
533	PK057	Mnk1	T197+T202	MAP kinase-interacting protein-serine kinase 1 (calmodulin-activated)
534	NK111	Mnk2	Pan-specific	MAP kinase-interacting protein-serine kinase 2 (calmodulin-activated)
535	NN069	MSH2	Pan-specific	DNA mismatch repair protein mutS homolog2, colon cancer, nonpolyposis type 1
536	PK058	Msk1	S376	Mitogen & stress-activated protein-serine kinase 1
537	NK113-1	MST1	Pan-specific	Mammalian STE20-like protein-serine kinase 1 (KRS2)
538	NK113-2	MST1	Pan-specific	Mammalian STE20-like protein-serine kinase 1 (KRS2)
539	NK114	MST2	Pan-specific	Mammalian STE20-like protein-serine kinase 2 (KRS1)
540	NK115	MST3	Pan-specific	Mammalian STE20-like protein-serine kinase 3
541	PK727	MST3	T184	Mammalian STE20-like protein-serine kinase 3
542	PK728	MST3	T190	Mammalian STE20-like protein-serine kinase 3
543	NK116-3	mTOR	Pan-specific	Mammalian target of rapamycin (FRAP)
544	NK116-4	mTOR	Pan-specific	Mammalian target of rapamycin (FRAP)
545	PK116	mTOR	S2448	Mammalian target of rapamycin (FRAP)
546	PN186	Myc	S373	Myc proto-oncogene protein
547	PN199	Myc	T58	Myc proto-oncogene protein
548	PN182	MyoD	S200	Myoblast determination protein 1
549	PN052	MYPT1	T696	Myosin phosphatase target 1
550	NK117-3	Nek2	Pan-specific	NIMA (never-in-mitosis)-related protein-serine kinase 2
551	NK117-4	Nek2	Pan-specific	NIMA (never-in-mitosis)-related protein-serine kinase 2
552	NK117-5	Nek2	Pan-specific	NIMA (never-in-mitosis)-related protein-serine kinase 2
553	PK732	Nek2	S171	NIMA (never-in-mitosis)-related protein-serine kinase 2
554	NK119	Nek7	Pan-specific	NIMA (never-in-mitosis)-related protein-serine kinase 7
555	NN070	NFkappaB p50	Pan-specific	NF-kappa-B p50 nuclear transcription factor
556	NN071	NFkappaB p65	Pan-specific	NF-kappa-B p65 nuclear transcription factor
557	PN156	NFKB p65	S529	NF-kappa-B p65 nuclear transcription factor
558	PN157	NFKB p65	S536	NF-kappa-B p65 nuclear transcription factor
559	PN053-1	NFKB p65 (Rel A)	S276	NF-kappa-B p65 nuclear transcription factor
560	NK207	NIK	Pan-specific	NF-kappa beta-inducing kinase
561	NK212	Nlk	Pan-specific	Serine/threonine protein kinase NLK
562	PN055-1	NMDAR1	S896	N-methyl-D-aspartate (NMDA) glutamate receptor 1 subunit zeta
563	PN054	NMDAR2B	Y1472	N-methyl-D-aspartate (NMDA) glutamate receptor 2B subunit
564	NN074	NME7	Pan-specific	Nucleotide diphosphate kinase 7 (nm23-H7)
565	NN075	NT5E	Pan-specific	Ecto-5'-nucleotidase (CD73 antigen)
566	NN083	p107	Pan-specific	Retinoblastoma (Rb) protein-related p107 (PRB1)
567	NN077	p18 INK4c	Pan-specific	p18 INK4c cyclin-dependent kinase inhibitor
568	NN078	p21 CDKI1	Pan-specific	cyclin-dependent kinase inhibitor 1 (MDA6)
569	NN080	p27 Kip1	Pan-specific	p27 cyclin-dependent kinase inhibitor 1B
570	NN081-NN120	p35	Pan-specific	CDK5 regulatory subunit p25 and p35
571	NK120-2	p38a (MAPK 14)	Pan-specific	Mitogen-activated protein-serine kinase p38 alpha
572	NK120-4	p38a MAPK	Pan-specific	Mitogen-activated protein-serine kinase p38 alpha
573	NK120-5	p38a MAPK	Pan-specific	Mitogen-activated protein-serine kinase p38 alpha
574	NK120-8	p38a MAPK	Pan-specific	Mitogen-activated protein-serine kinase p38 alpha
575	PK060-1	p38a MAPK	T180/Y182	Mitogen-activated protein-serine kinase p38 alpha
576	PK060-3	p38a MAPK	T180/Y182	Mitogen-activated protein-serine kinase p38 alpha
577	PK739	p38a MAPK	T180+pY182	Mitogen-activated protein-serine kinase p38 alpha
578	NK248-1	p38b MAPK	Pan-specific	Mitogen-activated protein-serine kinase p38 beta
579	NK248-2	p38b MAPK	Pan-specific	Mitogen-activated protein-serine kinase p38 beta
580	NK248-3	p38b MAPK	Pan-specific	Mitogen-activated protein-serine kinase p38 beta
581	PK741	p38b MAPK	T180+pY182	Mitogen-activated protein-serine kinase p38 beta
582	NK121-2	p38d MAPK	Pan-specific	Mitogen-activated protein-serine kinase p38 delta (MAPK13)
583	NK121-3	p38d MAPK	Pan-specific	Mitogen-activated protein-serine kinase p38 delta (MAPK13)
584	NK121-4	p38d MAPK	Pan-specific	Mitogen-activated protein-serine kinase p38 delta (MAPK13)
585	PK743	p38d MAPK	Y182	Mitogen-activated protein-serine kinase p38 delta (MAPK13)
586	NK059-1	p38g MAPK	Pan-specific	Mitogen-activated protein-serine kinase p38 gamma (MAPK12)
587	NK059-3	p38g MAPK	Pan-specific	Mitogen-activated protein-serine kinase p38 gamma (MAPK12)
588	NK059-4	p38g MAPK	Pan-specific	Mitogen-activated protein-serine kinase p38 gamma (MAPK12)
589	NK059-5	p38g MAPK	Pan-specific	Mitogen-activated protein-serine kinase p38 gamma (MAPK12)
590	NN082	p53	Pan-specific	Tumor suppressor protein p53 (antigenNY-CO-13)
591	PN158	p53	S33	Tumor suppressor protein p53 (antigenNY-CO-13)
592	PN159	p53	S37	Tumor suppressor protein p53 (antigenNY-CO-13)
593	PN057-2	p53	S392	Tumor suppressor protein p53 (antigenNY-CO-13)
594	PN160	p53	S6	Tumor suppressor protein p53 (antigenNY-CO-13)
595	NK223	p70 S6K	Pan-specific	Ribosomal protein S6 kinase beta-1
596	PK166	p70 S6K	S411	Ribosomal protein S6 kinase beta-1
597	PK156	p70 S6K	S424	Ribosomal protein S6 kinase beta-1
598	PK145	p70 S6K	T229	Ribosomal protein S6 kinase beta-1
599	PK146	p70 S6K	T421/S424	Ribosomal protein S6 kinase beta-1
600	NN123	p73	Pan-specific	Tumor suppressor protein p73
601	PN187	p95 NBS1	S343	Nijmegen breakage syndrome protein 1
602	NP008	PAC1	Pan-specific	Dual specificity MAP kinase protein phosphatase
603	NN084	PACSIN1	Pan-specific	Protein kinase C + casein kinase substrate in neurons protein 1
604	NK122	PAK1	Pan-specific	p21-activated kinase 1 (alpha) (serine/threonine-protein kinase PAK 1)
605	PK130	PAK1	T212	p21-activated kinase 1 (alpha) (serine/threonine-protein kinase PAK 1)
606	PK061	PAK1/2/3	S144/S141/S154	p21-activated kinase 1 (alpha) (serine/threonine-protein kinase PAK 1)
607	NK123	PAK3	Pan-specific	p21-activated kinase 3 (beta) (serine/threonine-protein kinase PAK 3)
608	PK752	PAK4	S474	p21-activated kinase 4
609	NK122-4	PAKa	Pan-specific	p21-activated kinase 1 (alpha) (serine/threonine-protein kinase PAK 1)
610	NK200-2	PAKg	Pan-specific	p21-activated kinase 2 (gamma) (serine/threonine-protein kinase PAK 2)
611	NN085-1	PARP1	Pan-specific	Poly [ADP-ribose] polymerase 1 (ADPRT)
612	NN086	Paxillin	Pan-specific	Paxillin 1
613	PN060-1	Paxillin 1	Y118	Paxillin 1
614	PN059	Paxillin 1	Y31	Paxillin 1
615	NK125	PCTK1	Pan-specific	PCTAIRE-1 protein-serine kinase
616	PK756	PCTK2	S180	Cell division protein kinase 17
617	NK242-1	PDGFRa	Pan-specific	Platelet-derived growth factor receptor kinase alpha
618	NK242-2	PDGFRa	Pan-specific	Platelet-derived growth factor receptor kinase alpha
619	PK757	PDGFRa	S847+pY849	Platelet-derived growth factor receptor kinase alpha
620	PK063	PDGFRa	Y754	Platelet-derived growth factor receptor kinase alpha
621	PK758	PDGFRa	Y762	Platelet-derived growth factor receptor kinase alpha
622	PK759	PDGFRa	Y768	Platelet-derived growth factor receptor kinase alpha
623	NK243-1	PDGFRb	Pan-specific	Platelet-derived growth factor receptor kinase beta
624	NK243-3	PDGFRb	Pan-specific	Platelet-derived growth factor receptor kinase beta
625	PK065	PDGFRb	Y716	Platelet-derived growth factor receptor kinase beta
626	NN141-1	PDI	Pan-specific	Protein disulfide-isomerase
627	NK126-2	PDK1	Pan-specific	3-phosphoinositide-dependent protein-serine kinase 1
628	NN179-1	PDK1	Pan-specific	Pyruvate dehydrogenase kinase isoform 1
629	NN179-2	PDK1	Pan-specific	Pyruvate dehydrogenase kinase isoform 1
630	NN180-1	PDK2	Pan-specific	Pyruvate dehydrogenase kinase isoform 2
631	NN180-2	PDK2	Pan-specific	Pyruvate dehydrogenase kinase isoform 2
632	NN181-1	PDK3	Pan-specific	Pyruvate dehydrogenase kinase isoform 3
633	NN181-2	PDK3	Pan-specific	Pyruvate dehydrogenase kinase isoform 3
634	NN178-2	PDK4	Pan-specific	[Pyruvate dehydrogenase [lipoamide]] kinase isozyme 4, mitochondrial
635	NN178-3	PDK4	Pan-specific	[Pyruvate dehydrogenase [lipoamide]] kinase isozyme 4, mitochondrial
636	PN061	PED15 (PEA15)	S116	Phosphoprotein-enriched in diabetes/astrocytes 15
637	NN088	PERP	Pan-specific	p53-induced protein PIGPC1
638	NN089	PI3-Kinase	Pan-specific	Phosphatidylinositol 3-kinase regulatory subunit alpha
639	NK213	PITSLRE	Pan-specific	PITSLRE serine/threonine-protein kinase CDC2L1
640	NK127-1	PKA	Pan-specific	cAMP-dependent protein kinase catalytic subunit alpha
641	PK067	PKA Ca/b	T197	cAMP-dependent protein kinase catalytic subunit alpha
642	PK068	PKA Cb	S338	cAMP-dependent protein-serine kinase catalytic subunit beta
643	PK069	PKA R2a (PKR2)	S98	cAMP-dependent protein-serine kinase regulatory type 2 subunit alpha
644	NK130-5	PKB2-PCT	Pan-specific	RAC-beta serine/threonine-protein kinase
645	NK134-2	PKC II	Pan-specific	Protein-serine kinase C beta 2
646	NK132	PKCa	Pan-specific	Protein-serine kinase C alpha
647	PK073	PKCa	S657	Protein-serine kinase C alpha
648	NK133-2	PKCb	Pan-specific	Protein-serine kinase C beta 1
649	NK133	PKCb1	Pan-specific	Protein-serine kinase C beta 1
650	PK075-2	PKCb1/2	T500	Protein-serine kinase C beta 1/2
651	PK076-2	PKCb2	T641	Protein-serine kinase C beta 2
652	NK135	PKCd	Pan-specific	Protein-serine kinase C delta
653	PK079-1	PKCd	S645	Protein-serine kinase C delta
654	PK080	PKCd	S664	Protein-serine kinase C delta
655	PK077-1	PKCd	Y311	Protein-serine kinase C delta
656	PK077-2	PKCd	Y311	Protein-serine kinase C delta
657	NK136	PKCe	Pan-specific	Protein-serine kinase C epsilon
658	NK136-2	PKCe	Pan-specific	Protein-serine kinase C epsilon
659	PK081-1	PKCe	S729	Protein-serine kinase C epsilon
660	PK081-2	PKCe	S729	Protein-serine kinase C epsilon
661	NK137	PKCg	Pan-specific	Protein-serine kinase C gamma
662	PK082-1	PKCg	T514	Protein-serine kinase C gamma
663	PK082-2	PKCg	T514	Protein-serine kinase C gamma
664	PK083	PKCg	T655	Protein-serine kinase C gamma
665	PK084	PKCg	T674	Protein-serine kinase C gamma
666	NK218	PKCh	Pan-specific	Protein-serine kinase C eta
667	PK085	PKCh	T655	Protein-serine kinase C eta
668	NK138-1	PKCl	Pan-specific	Protein-serine kinase C lambda/iota
669	PK087	PKCl	T555/T563	Protein-serine kinase C lambda/iota
670	PK092	PKCm (PKD)	S738/S742	Protein-serine kinase C mu (Protein kinase D)
671	PK093-1	PKCm (PKD)	S916	Protein-serine kinase C mu (Protein kinase D)
672	NK140	PKCt	Pan-specific	Protein-serine kinase C theta
673	PK089-1	PKCt	S676	Protein-serine kinase C theta
674	PK090-1	PKCt	S695	Protein-serine kinase C theta
675	NK141	PKCz	Pan-specific	Protein-serine kinase C zeta
676	NK142	PKD (PKCm)	Pan-specific	Protein-serine kinase C mu (Protein kinase D)
677	NK143	PKG1	Pan-specific	cGMP-dependent protein kinase 1, alpha isozyme
678	NK203	PKG1b-NT	Pan-specific	cGMP-dependent protein kinase 1, beta isozyme
679	NK148	PKN	Pan-specific	Protein kinase C-related protein-serine kinase 1
680	NK144-1	PKR1	Pan-specific	Double stranded RNA dependent protein-serine kinase
681	PK132	PKR1	T446	Double-stranded RNA-dependent protein-serine kinase
682	PN165	PLCg1	Y771	1-phosphatidylinositol-4,5-bisphosphate phosphodiesterase gamma-1
683	PN144	PLCg1	Y783	1-phosphatidylinositol-4,5-bisphosphate phosphodiesterase gamma-1
684	PN143	PLCg2	Y753	1-phosphatidylinositol-4,5-bisphosphate phosphodiesterase gamma-2
685	NN156	PLCg2 (PLC R)	Pan-specific	1-phosphatidylinositol-4,5-bisphosphate phosphodiesterase gamma-2
686	NP009-2	PP1/Ca (PP1a)	Pan-specific	Protein-serine phosphatase 1 - catalytic subunit - alpha isoform
687	NP010	PP1/Cb (PP1b)	Pan-specific	Protein-serine phosphatase 1 - catalytic subunit - beta isoform
688	NP011	PP1/Cg (PP1g1)	Pan-specific	Protein-serine phosphatase 1 - catalytic subunit - gamma isoform
689	NP033	PP2A B' (B56)	Pan-specific	Protein-serine phosphatase 2A - B regulatory subunit - B56 alpha isoform
690	NP012	PP2A/Aa/b	Pan-specific	Protein-serine phosphatase 2A - A regulatory subunit - alpha and beta isoforms
691	NP035	PP2A/Bb	Pan-specific	Protein-serine phosphatase 2A - B regulatory subunit - beta isoform
692	NP032	PP2A/Bg2	Pan-specific	Protein-serine phosphatase 2A - B regulatory subunit - gamma isoform
693	NP013-NP014	PP2A/Ca	Pan-specific	Protein-serine phosphatase 2A - catalytic subunit - alpha isoform
694	NP015	PP2B/Aa	Pan-specific	Protein-serine phosphatase 2B - catalytic subunit - alpha isoform
695	NP018	PP2Cd	Pan-specific	Protein-serine phosphatase 2C - catalytic subunit - delta isoform
696	NP019	PP4/A’2	Pan-specific	Protein-serine phosphatase 4 - regulatory subunit (PPX/A'2)
697	NP020	PP4C (X/C)	Pan-specific	Protein-serine phosphatase X - catalytic subunit (PPX/C)
698	NP020-2	PP4C (X/C)	Pan-specific	Protein-serine phosphatase X - catalytic subunit (PPX/C)
699	NP021	PP5/PPT	Pan-specific	Protein-serine phosphatase 5 - catalytic subunit (PPT)
700	PN532	PPP1R11	Y64	Protein phosphatase 1 regulatory subunit 11
701	PN062	PRAS40	T246	Proline-rich Akt substrate 40 kDa (Akt1S1)
702	NK149	PRK2	Pan-specific	Protein kinase C-related protein-serine kinase 2
703	NK149-2	PRK2	Pan-specific	Protein kinase C-related protein-serine kinase 2
704	NK048-4	PRKDC (DNAPK)	Pan-specific	DNA-activated protein-serine kinase
705	NK048-5	PRKDC (DNAPK)	Pan-specific	DNA-activated protein-serine kinase
706	NK048-6	PRKDC (DNAPK)	Pan-specific	DNA-activated protein-serine kinase
707	NK048-7	PRKDC (DNAPK)	Pan-specific	DNA-activated protein-serine kinase
708	NK151	PRKWNK4	Pan-specific	Putative protein-serine kinase WNK4
709	PN104	Progesterone Receptor	S294	Progesterone receptor
710	PK786	PRP4K	Y849	Protein-serine kinase PRP4 homolog
711	NN142	PSD-95	Pan-specific	Disks large homolog 4
712	NP023	PTEN	Pan-specific	Phosphatidylinositol-3,4,5-trisphosphate 3-phosphatase and protein phosphatase and tensin homolog deleted on chromosome 10
713	NP023-3	PTEN	Pan-specific	Phosphatidylinositol-3,4,5-trisphosphate 3-phosphatase and protein phosphatase and tensin homolog deleted on chromosome 10
714	NP023-5	PTEN	Pan-specific	Phosphatidylinositol-3,4,5-trisphosphate 3-phosphatase and protein phosphatase and tensin homolog deleted on chromosome 10
715	PP003	PTEN	S380/S382/S385	Phosphatidylinositol-3,4,5-trisphosphate 3-phosphatase and protein phosphatase and tensin homolog deleted on chromosome 10
716	PP006	PTEN	S380/T382/T383	Phosphatidylinositol-3,4,5-trisphosphate 3-phosphatase and protein phosphatase and tensin homolog deleted on chromosome 10
717	PP006-1	PTEN	S380/T382/T383	Phosphatidylinositol-3,4,5-trisphosphate 3-phosphatase and protein phosphatase and tensin homolog deleted on chromosome 10
718	NP024	PTP1B	Pan-specific	Protein-tyrosine phosphatase 1B
719	NP025	PTP1C	Pan-specific	Protein-tyrosine phosphatase 1C (SHP1, SHPTP1)
720	NP026	PTP1D/SHP2	Pan-specific	Protein-tyrosine phosphatase 1D (SHP2, SHPTP2, Syp, PTP2C)
721	NP036	PTPD1	Pan-specific	Protein-tyrosine phosphatase non-receptor type 21
722	NP027	PTP-PEST	Pan-specific	Protein tyrosine phosphatase, non-receptor type 12
723	PG001	PYK	pTyr	Generic phosphotyrosine
724	NK154	Pyk2	Pan-specific	Protein-tyrosine kinase 2
725	PK097-3	PYK2	Y579	Protein-tyrosine kinase 2
726	PG005	PYKSD8	pTyr	Generic phosphotyrosine
727	NN092-1	Rac1	Pan-specific	Ras-related C3 botulinum toxin substrate 1
728	PN063	Rac1/cdc42	S71	Ras-related C3 botulinum toxin substrate 1
729	PN064	Rad17	S645	Rad17 homolog
730	NK155-4	Raf1	Pan-specific	Raf1 proto-oncogene-encoded protein-serine kinase
731	NK155-5	Raf1	Pan-specific	Raf1 proto-oncogene-encoded protein-serine kinase
732	NK155-6	Raf1	Pan-specific	Raf1 proto-oncogene-encoded protein-serine kinase
733	PK098	Raf1	S259	Raf1 proto-oncogene-encoded protein-serine kinase
734	NN093	Rb	Pan-specific	Retinoblastoma-associated protein 1
735	PN113	Rb	S608	Retinoblastoma-associated protein 1
736	PN066	Rb	S612	Retinoblastoma-associated protein 1
737	PN067	Rb	S780	Retinoblastoma-associated protein 1
738	PN131-1	Rb	S795	Retinoblastoma-associated protein 1
739	PN068	Rb	S807	Retinoblastoma-associated protein 1
740	PN069	Rb	S807+S811	Retinoblastoma-associated protein 1
741	PN065	Rb	T356	Retinoblastoma-associated protein 1
742	PN070	Rb	T821	Retinoblastoma-associated protein 1
743	PN071	Rb	T826	Retinoblastoma-associated protein 1
744	NN170	RelB	Pan-specific	Transcription factor RelB
745	PN151	RelB	S552	Transcription factor RelB
746	NK244-1	Ret	Pan-specific	Proto-oncogene tyrosine-protein kinase receptor Ret
747	NK244-2	Ret	Pan-specific	Proto-oncogene tyrosine-protein kinase receptor Ret
748	NK157	RIP2/RICK	Pan-specific	Receptor-interacting serine/threonine-protein kinase 2 (RIPK2)
749	NK158	RIPK	Pan-specific	Receptor-interacting protein-serine kinase 1
750	NK160	ROCK-I/ROKb	Pan-specific	RhoA protein-serine kinase beta
751	NK159-1	ROKa	Pan-specific	Rho-associated protein kinase 2
752	NK159-2	ROKa	Pan-specific	Rho-associated protein kinase 2
753	NK161-2	RON	Pan-specific	Macrophage-stimulating protein receptor alpha chain
754	NK161-3	RON	Pan-specific	Macrophage-stimulating protein receptor alpha chain
755	PK800	RON	Y1238	Macrophage-stimulating protein receptor alpha chain
756	NK161	RONa	Pan-specific	Macrophage-stimulating protein receptor alpha chain
757	NK163-3	Ros	Pan-specific	Orosomucoid 1 receptor-tyrosine kinase
758	NK163-4	Ros	Pan-specific	Orosomucoid 1 receptor-tyrosine kinase
759	NK164	RSK1	Pan-specific	Ribosomal S6 protein-serine kinase 1
760	PK157	RSK1	S352	Ribosomal S6 protein-serine kinase 1
761	PK158	RSK1	T348	Ribosomal S6 protein-serine kinase 1
762	PK099	RSK1/2	S221/S227	Ribosomal S6 protein-serine kinase 1/2
763	PK100	RSK1/2	S363/S369	Ribosomal S6 protein-serine kinase 1/2
764	PK100-2	RSK1/2	S363/S369	Ribosomal S6 protein-serine kinase 1/2
765	PK101-2	RSK1/2	S380/S386	Ribosomal S6 protein-serine kinase 1/2
766	PK102	RSK1/2/3	T573	Ribosomal S6 protein-serine kinase 1/2/3
767	PN073	S6	S235	40S ribosomal protein S6
768	PK147	S6K	T412	Ribosomal protein S6 kinase beta-1
769	NN133	SG2NA	Pan-specific	Striatin-3
770	PN074	Shc1	Y239/Y240	SH2 domain-containing transforming protein 1
771	PN161	Shc1	Y349	SH2 domain-containing transforming protein 1
772	NP044-2	SHIP1	Pan-specific	Phosphatidylinositol-3,4,5-trisphosphate 5-phosphatase 1
773	NP045-1	SHIP2	Pan-specific	Phosphatidylinositol-3,4,5-trisphosphate 5-phosphatase 2
774	NP026-2	SHP2	Pan-specific	Protein-tyrosine phosphatase 1D (SHP2, SHPTP2, Syp, PTP2C)
775	PP004	SHP2	S576	Protein-tyrosine phosphatase 1D (SHP2, SHPTP2, Syp, PTP2C)
776	NK249-1	SIK2	Pan-specific	Serine/threonine-protein kinase SIK2
777	NK249-2	SIK2	Pan-specific	Serine/threonine-protein kinase SIK2
778	NK249-3	SIK2	Pan-specific	Serine/threonine-protein kinase SIK2
779	NK250-1	SIK3	Pan-specific	Serine/threonine-protein kinase SIK3
780	NK250-3	SIK3	Pan-specific	Serine/threonine-protein kinase SIK3
781	NN095	Smac/DIABLO	Pan-specific	Second mitochondria-derived activator of caspase
782	PN183	Smad1	S465	Mothers against decapentaplegic homologs 1
783	PN184	Smad2	S467	Mothers against decapentaplegic homolog 2
784	PN185	Smad2	T220	Mothers against decapentaplegic homolog 2
785	NN096	Smad2/3	Pan-specific	SMA- and mothers against decapentaplegic homolog 2/3
786	PN125	SMC1	S957	Structural maintenance of chromosomes protein 1A
787	NK233-1	SMG1	Pan-specific	Lambda/iota protein kinase C-interacting protein
788	NK233-3	SMG1	Pan-specific	Lambda/iota protein kinase C-interacting protein
789	PN197	SNCA (a-Synuclein)	S129	Alpha-synuclein
790	NK251-1	SNF1lK	Pan-specific	Serine/threonine-protein kinase SIK1
791	NK146-2	Snk	Pan-specific	Polo-like protein kinase 2 (serum -inducible kinase (SNK))
792	NN145	SOCS2	Pan-specific	Suppressor of cytokine signaling 2
793	NN097	SOCS4	Pan-specific	Suppressor of cytokine signalling 4 (SOCS7)
794	NN098	SOD (Cu/Zn)	Pan-specific	Superoxide dismutase 1
795	NN099	SODD	Pan-specific	Silencer of death domains (Bcl2 associated athanogene 4 (BAG4))
796	PN077	SOX9	S181	SRY (sex determining region Y)-box 9 (campomelic dysplasia, autosomal sex-reversal)
797	NN100	SPHK1	Pan-specific	Sphingosine kinase 1
798	NN101	SPHK2	Pan-specific	Sphingosine kinase 2
799	NK172-2	Src	Pan-specific	Src proto-oncogene-encoded protein-tyrosine kinase
800	NK172-3	Src	Pan-specific	Src proto-oncogene-encoded protein-tyrosine kinase
801	NK172-4	Src	Pan-specific	Src proto-oncogene-encoded protein-tyrosine kinase
802	PK107	Src	Y418	Src proto-oncogene-encoded protein-tyrosine kinase
803	PK108	Src	Y529	Src proto-oncogene-encoded protein-tyrosine kinase
804	NN102-NN124	STAT1	Pan-specific	Signal transducer and activator of transcription 1 alpha
805	PN078-PN135	STAT1	S727	Signal transducer and activator of transcription 1 alpha
806	PN079-PN136	STAT1	Y701	Signal transducer and activator of transcription 1 alpha
807	NN103	STAT2	Pan-specific	Signal transducer and activator of transcription 2
808	PN080	STAT2	Y689	Signal transducer and activator of transcription 2
809	NN104	STAT3	Pan-specific	Signal transducer and activator of transcription 3
810	PN082-1	STAT3	Y704	Signal transducer and activator of transcription 3
811	NN117	STAT4	Pan-specific	Signal transducer and activator of transcription 4
812	PN083-1	STAT5	Y694	Signal transducer and activator of transcription 5A
813	NN105	STAT5A	Pan-specific	Signal transducer and activator of transcription 5A
814	PN119	STAT5A	S780	Signal transducer and activator of transcription 5A
815	NN106	STAT5B	Pan-specific	Signal transducer and activator of transcription 5B
816	NN107	STAT6	Pan-specific	Signal transducer and activator of transcription 6
817	NN108	STI1	Pan-specific	Stress induced phosphoprotein 1 (Hsc70/Hsp90 organizing protein (Hop))
818	NN134	Striatin	Pan-specific	Striatin
819	NK174	Syk	Pan-specific	Spleen protein-tyrosine kinase
820	PK159	Syk	Y323	Spleen protein-tyrosine kinase
821	PK821	Syk	Y323	Spleen protein-tyrosine kinase
822	NN171	Synapsin 1	Pan-specific	Synapsin 1 isoform Ia
823	PN111	Synapsin 1	S603	Synapsin 1 isoform Ia
824	NK175-5	TAK1	Pan-specific	TGF-beta-activated protein-serine kinase 1
825	PN085	Tau	S199	Microtubule-associated protein tau
826	PN086	Tau	S199/202	Microtubule-associated protein tau
827	PN091	Tau	S400	Microtubule-associated protein tau
828	PN092	Tau	S404	Microtubule-associated protein tau
829	PN107	Tau	S422	Microtubule-associated protein tau
830	PN090	Tau	S713	Microtubule-associated protein tau
831	PN090-2	Tau	S713	Microtubule-associated protein tau
832	PN121	Tau	T205	Microtubule-associated protein tau
833	PN122	Tau	T231	Microtubule-associated protein tau
834	NK220-2	TBK1	Pan-specific	Serine/threonine-protein kinase TBK1
835	PK828	TBK1	S172	Serine/threonine-protein kinase TBK1
836	PK829	TEC	Y519	Tyrosine-protein kinase Tec
837	NN110	TRADD	Pan-specific	Tumor necrosis factor receptor type 1 associated DEATH domain protein
838	NN111	Trail	Pan-specific	Tumor necrosis factor-related apoptosis-inducing ligand
839	NK178	TrkA	Pan-specific	Nerve growth factor (NGF) receptor-tyrosine kinase
840	NK179	TrkB	Pan-specific	BNDF/NT3/4/5 receptor- tyrosine kinase
841	PK160	TrkB	Y705	BNDF/NT3/4/5 receptor- tyrosine kinase
842	NK180	TTK	Pan-specific	Dual specificity protein kinase
843	CN002	Tubulin	Pan-specific	Tubulin
844	NK181	TYK2	Pan-specific	Protein-tyrosine kinase 2 (Jak-related)
845	NK181-2	TYK2	Pan-specific	Protein-tyrosine kinase 2 (Jak-related)
846	NK181-3	TYK2	Pan-specific	Protein-tyrosine kinase 2 (Jak-related)
847	NK181-4	TYK2	Pan-specific	Protein-tyrosine kinase 2 (Jak-related)
848	NK181-5	TYK2	Pan-specific	Protein-tyrosine kinase 2 (Jak-related)
849	NK183-1	Tyro10	Pan-specific	Neurotrophic receptor-tyrosine kinase of discoidin domain receptor family, member 2 precursor
850	PN093-1	Tyrosine Hydroxylase	S40	Tyrosine hydroxylase isoform a
851	PN543	VAV1	Y826	Vav 1 guanine nucleotide exchange factor
852	NN176	VEGF-C	Pan-specific	Vascular endothelial growth factor C
853	PK161	VEGFR2	Y1059	Vascular endothelial growth factor receptor-tyrosine kinase 2 (Flk1)
854	PK133	VEGFR2	Y1214	Vascular endothelial growth factor receptor-tyrosine kinase 2 (Flk1)
855	NK226-2	VGFR1	Pan-specific	Vascular endothelial growth factor receptor 1
856	NK245-2	VGFR2	Pan-specific	Vascular endothelial growth factor receptor-tyrosine kinase 2 (Flk1)
857	NK245-3	VGFR2	Pan-specific	Vascular endothelial growth factor receptor-tyrosine kinase 2 (Flk1)
858	NK064-2	VGFR3	Pan-specific	Vascular endothelial growth factor receptor-protein-tyrosine kinase 3 (VEGFR3)
859	NK064-3	VGFR3	Pan-specific	Vascular endothelial growth factor receptor-protein-tyrosine kinase 3 (VEGFR3)
860	NP030	VHR	Pan-specific	Dual specificity protein phosphatase 3
861	PN544	VIM	Y117	Vimentin
862	PN094	Vimentin	S33	Vimentin
863	NK185	Wee1	Pan-specific	Wee1 protein-tyrosine kinase
864	NP037	Wip1	Pan-specific	Protein phosphatase 1D
865	NK252-1	WNK1	Pan-specific	Serine/threonine-protein kinase WNK1
866	PK855	WNK1	S382	Serine/threonine-protein kinase WNK1
867	NK253-3	WNK2	Pan-specific	Serine/threonine-protein kinase WNK2
868	NK254-1	WNK3	Pan-specific	Serine/threonine-protein kinase WNK3
869	NK254-3	WNK3	Pan-specific	Serine/threonine-protein kinase WNK3
870	NK186	Yes	Pan-specific	Yamaguchi sarcoma proto-oncogene-encoded tyrosine kinase
871	NK186-2	Yes	Pan-specific	Yamaguchi sarcoma proto-oncogene-encoded tyrosine kinase
872	NK214	YSK1	Pan-specific	Serine/threonine-protein kinase 25
873	NK256-2	YSK4	Pan-specific	SPS1/STE20-related protein kinase YSK4
874	NK187	ZAP70	Pan-specific	Zeta-chain (TCR) associated protein-tyrosine kinase, 70 kDa
875	NK187-2	ZAP70	Pan-specific	Zeta-chain (TCR) associated protein-tyrosine kinase, 70 kDa
876	NK188-1	ZIPK	Pan-specific	ZIP kinase (death associated protein-serine kinase 3 (DAPK3))
877	NK188-2	ZIPK	Pan-specific	ZIP kinase (death associated protein-serine kinase 3 (DAPK3))
